# Supplementary material for: Shrub expansion raises both aboveground and underground multifunctionality on a subtropical plateau grassland: coupling multitrophic community assembly to multifunctionality and functional trade-off
Source: Front Microbiol. 2024 Jan 11;14:1339125. doi: 10.3389/fmicb.2023.1339125 (PMC10808678; doi:10.3389/fmicb.2023.1339125)
Supplement: Supplementary file 1 [file Data_Sheet_1.zip]

Archive with 43 entries (43 files):
- Figure.S1.tif
- Figure.S2.tif
- Figure.S3.tif
- Figure.S4.tif
- Figure.S5.tif
- Figure.S6.tif
- Figure.S7.tif
- Figure.S8.tif
- Legends for Figure.S1-S8.docx
- Supplementary document.docx
- Table.S1.xlsx
- Table.S10.txt
- Table.S11.txt
- Table.S12.txt
- Table.S13.txt
- Table.S14.txt
- Table.S15.txt
- Table.S16.txt
- Table.S17.txt
- Table.S18.txt
- Table.S19.txt
- Table.S2.xlsx
- Table.S20.txt
- Table.S21.txt
- Table.S22.txt
- Table.S23.txt
- Table.S24.txt
- Table.S25.txt
- Table.S26.txt
- Table.S27.txt
- Table.S28.txt
- Table.S29.txt
- Table.S3.txt
- Table.S30.txt
- Table.S31.txt
- Table.S32.txt
- Table.S33.xlsx
- Table.S4.txt
- Table.S5.txt
- Table.S6.txt
- Table.S7.txt
- Table.S8.txt
- Table.S9.txt
