# Supplementary material for: Shrub expansion raises both aboveground and underground multifunctionality on a subtropical plateau grassland: coupling multitrophic community assembly to multifunctionality and functional trade-off
Source: Front Microbiol. 2024 Jan 11;14:1339125. doi: 10.3389/fmicb.2023.1339125 (PMC10808678; doi:10.3389/fmicb.2023.1339125)
Supplement: Supplementary file 1 [file Data_Sheet_1.zip › Table.S1.xlsx]

## Sheet: Sheet1
Kruskal-Wallis rank sum test of aboveground functions among shrub encroachment stages
No.	Functions	Abbreviations for functions	Statistic	P.value	Method
1	Plant species richness	Plantspeciesrichness	10.4007	0.00551453	Kruskal-Wallis rank sum test
2	Plant cover	Plantcover	8.35912	0.0153052	Kruskal-Wallis rank sum test
3	Shrub cover	Shrubcover	12.6126	0.00182476	Kruskal-Wallis rank sum test
4	None shrub cover	Noneshrubcover	12.5673	0.00186655	Kruskal-Wallis rank sum test
5	Aboveground stand biomass	AB	9.62	0.00814786	Kruskal-Wallis rank sum test
6	Litter	Litter	12.5	0.00193045	Kruskal-Wallis rank sum test
7	Total aboveground bioomass	TAB	9.5	0.0086517	Kruskal-Wallis rank sum test
