# Supplementary material for: Shrub expansion raises both aboveground and underground multifunctionality on a subtropical plateau grassland: coupling multitrophic community assembly to multifunctionality and functional trade-off
Source: Front Microbiol. 2024 Jan 11;14:1339125. doi: 10.3389/fmicb.2023.1339125 (PMC10808678; doi:10.3389/fmicb.2023.1339125)
Supplement: Supplementary file 1 [file Data_Sheet_1.zip › Table.S13.txt]

Kruskal-Wallis rank sum test of averaging-based multifunctionality (for underground functions) at each number among shrub encroachment stages
item	p	p.adj	p.format	p.signif	method	number
meanFunction	0	0	<2e-16	****	Kruskal-Wallis	2
meanFunction	0	0	<2e-16	****	Kruskal-Wallis	3
meanFunction	0	0	<2e-16	****	Kruskal-Wallis	4
meanFunction	0	0	<2e-16	****	Kruskal-Wallis	5
meanFunction	0	0	<2e-16	****	Kruskal-Wallis	6
meanFunction	0	0	<2e-16	****	Kruskal-Wallis	7
meanFunction	0	0	<2e-16	****	Kruskal-Wallis	8
meanFunction	0	0	<2e-16	****	Kruskal-Wallis	9
meanFunction	0	0	<2e-16	****	Kruskal-Wallis	10
meanFunction	0	0	<2e-16	****	Kruskal-Wallis	11
meanFunction	0	0	<2e-16	****	Kruskal-Wallis	12
meanFunction	0	0	<2e-16	****	Kruskal-Wallis	13
meanFunction	0	0	<2e-16	****	Kruskal-Wallis	14
meanFunction	0	0	<2e-16	****	Kruskal-Wallis	15
meanFunction	0	0	<2e-16	****	Kruskal-Wallis	16
meanFunction	0	0	<2e-16	****	Kruskal-Wallis	17
meanFunction	0	0	<2e-16	****	Kruskal-Wallis	18
meanFunction	0	0	<2e-16	****	Kruskal-Wallis	19
meanFunction	0	0	<2e-16	****	Kruskal-Wallis	20
meanFunction	0	0	<2e-16	****	Kruskal-Wallis	21
meanFunction	0	0	<2e-16	****	Kruskal-Wallis	22
meanFunction	0	0	<2e-16	****	Kruskal-Wallis	23
meanFunction	0	0	<2e-16	****	Kruskal-Wallis	24
meanFunction	0	0	<2e-16	****	Kruskal-Wallis	25
meanFunction	0	0	<2e-16	****	Kruskal-Wallis	26
meanFunction	0	0	<2e-16	****	Kruskal-Wallis	27
meanFunction	0	0	<2e-16	****	Kruskal-Wallis	28
meanFunction	0	0	<2e-16	****	Kruskal-Wallis	29
meanFunction	0	0	<2e-16	****	Kruskal-Wallis	30
meanFunction	0	0	<2e-16	****	Kruskal-Wallis	31
meanFunction	0	0	<2e-16	****	Kruskal-Wallis	32
meanFunction	0	0	<2e-16	****	Kruskal-Wallis	33
meanFunction	0	0	<2e-16	****	Kruskal-Wallis	34
meanFunction	0	0	<2e-16	****	Kruskal-Wallis	35
meanFunction	0	0	<2e-16	****	Kruskal-Wallis	36
meanFunction	0	0	<2e-16	****	Kruskal-Wallis	37
meanFunction	0	0	<2e-16	****	Kruskal-Wallis	38
meanFunction	0	0	<2e-16	****	Kruskal-Wallis	39
meanFunction	0	0	<2e-16	****	Kruskal-Wallis	40
meanFunction	0	0	<2e-16	****	Kruskal-Wallis	41
meanFunction	0	0	<2e-16	****	Kruskal-Wallis	42
meanFunction	0	0	<2e-16	****	Kruskal-Wallis	43
meanFunction	0	0	<2e-16	****	Kruskal-Wallis	44
meanFunction	0	0	<2e-16	****	Kruskal-Wallis	45
meanFunction	0	0	<2e-16	****	Kruskal-Wallis	46
meanFunction	0	0	<2e-16	****	Kruskal-Wallis	47
meanFunction	0	0	<2e-16	****	Kruskal-Wallis	48
meanFunction	0	0	<2e-16	****	Kruskal-Wallis	49
meanFunction	0	0	<2e-16	****	Kruskal-Wallis	50
meanFunction	0	0	<2e-16	****	Kruskal-Wallis	51
meanFunction	0	0	<2e-16	****	Kruskal-Wallis	52
meanFunction	0	0	<2e-16	****	Kruskal-Wallis	53
meanFunction	0	0	<2e-16	****	Kruskal-Wallis	54
meanFunction	0	0	<2e-16	****	Kruskal-Wallis	55
meanFunction	0	0	<2e-16	****	Kruskal-Wallis	56
meanFunction	0	0	<2e-16	****	Kruskal-Wallis	57
meanFunction	0	0	<2e-16	****	Kruskal-Wallis	58
meanFunction	0	0	<2e-16	****	Kruskal-Wallis	59
meanFunction	0	0	<2e-16	****	Kruskal-Wallis	60
meanFunction	0	0	<2e-16	****	Kruskal-Wallis	61
meanFunction	0	0	<2e-16	****	Kruskal-Wallis	62
meanFunction	0	0	<2e-16	****	Kruskal-Wallis	63
meanFunction	0	0	<2e-16	****	Kruskal-Wallis	64
meanFunction	0	0	<2e-16	****	Kruskal-Wallis	65
meanFunction	0	0	<2e-16	****	Kruskal-Wallis	66
meanFunction	0	0	<2e-16	****	Kruskal-Wallis	67
meanFunction	0	0	<2e-16	****	Kruskal-Wallis	68
meanFunction	0	0	<2e-16	****	Kruskal-Wallis	69
meanFunction	0	0	<2e-16	****	Kruskal-Wallis	70
meanFunction	0	0	<2e-16	****	Kruskal-Wallis	71
meanFunction	0	0	<2e-16	****	Kruskal-Wallis	72
meanFunction	0	0	<2e-16	****	Kruskal-Wallis	73
meanFunction	0	0	<2e-16	****	Kruskal-Wallis	74
meanFunction	0	0	<2e-16	****	Kruskal-Wallis	75
meanFunction	0	0	<2e-16	****	Kruskal-Wallis	76
meanFunction	0	0	<2e-16	****	Kruskal-Wallis	77
meanFunction	0	0	<2e-16	****	Kruskal-Wallis	78
meanFunction	0	0	<2e-16	****	Kruskal-Wallis	79
meanFunction	0	0	<2e-16	****	Kruskal-Wallis	80
meanFunction	0	0	<2e-16	****	Kruskal-Wallis	81
meanFunction	0	0	<2e-16	****	Kruskal-Wallis	82
meanFunction	0	0	<2e-16	****	Kruskal-Wallis	83
meanFunction	0	0	<2e-16	****	Kruskal-Wallis	84
meanFunction	0	0	<2e-16	****	Kruskal-Wallis	85
meanFunction	0	0	<2e-16	****	Kruskal-Wallis	86
meanFunction	0	0	<2e-16	****	Kruskal-Wallis	87
meanFunction	0	0	<2e-16	****	Kruskal-Wallis	88
meanFunction	0	0	<2e-16	****	Kruskal-Wallis	89
meanFunction	0	0	<2e-16	****	Kruskal-Wallis	90
meanFunction	0	0	<2e-16	****	Kruskal-Wallis	91
meanFunction	0	0	<2e-16	****	Kruskal-Wallis	92
meanFunction	0	0	<2e-16	****	Kruskal-Wallis	93
meanFunction	0	0	<2e-16	****	Kruskal-Wallis	94
meanFunction	0	0	<2e-16	****	Kruskal-Wallis	95
meanFunction	0	0	<2e-16	****	Kruskal-Wallis	96
meanFunction	0	0	<2e-16	****	Kruskal-Wallis	97
meanFunction	0	0	<2e-16	****	Kruskal-Wallis	98
meanFunction	0	0	<2e-16	****	Kruskal-Wallis	99
meanFunction	0	0	<2e-16	****	Kruskal-Wallis	100
meanFunction	0	0	<2e-16	****	Kruskal-Wallis	101
meanFunction	0	0	<2e-16	****	Kruskal-Wallis	102
meanFunction	0	0	<2e-16	****	Kruskal-Wallis	103
meanFunction	0	0	<2e-16	****	Kruskal-Wallis	104
meanFunction	0	0	<2e-16	****	Kruskal-Wallis	105
meanFunction	0	0	<2e-16	****	Kruskal-Wallis	106
meanFunction	0	0	<2e-16	****	Kruskal-Wallis	107
meanFunction	0	0	<2e-16	****	Kruskal-Wallis	108
meanFunction	0	0	<2e-16	****	Kruskal-Wallis	109
meanFunction	0	0	<2e-16	****	Kruskal-Wallis	110
meanFunction	0	0	<2e-16	****	Kruskal-Wallis	111
meanFunction	0	0	<2e-16	****	Kruskal-Wallis	112
meanFunction	0	0	<2e-16	****	Kruskal-Wallis	113
meanFunction	0	0	<2e-16	****	Kruskal-Wallis	114
meanFunction	0	0	<2e-16	****	Kruskal-Wallis	115
meanFunction	0	0	<2e-16	****	Kruskal-Wallis	116
meanFunction	0	0	<2e-16	****	Kruskal-Wallis	117
meanFunction	0	0	<2e-16	****	Kruskal-Wallis	118
meanFunction	0	0	<2e-16	****	Kruskal-Wallis	119
meanFunction	0	0	<2e-16	****	Kruskal-Wallis	120
meanFunction	0	0	<2e-16	****	Kruskal-Wallis	121
meanFunction	0	0	<2e-16	****	Kruskal-Wallis	122
meanFunction	0	0	<2e-16	****	Kruskal-Wallis	123
meanFunction	0	0	<2e-16	****	Kruskal-Wallis	124
meanFunction	0	0	<2e-16	****	Kruskal-Wallis	125
meanFunction	0	0	<2e-16	****	Kruskal-Wallis	126
meanFunction	0	0	<2e-16	****	Kruskal-Wallis	127
meanFunction	0	0	<2e-16	****	Kruskal-Wallis	128
meanFunction	0	0	<2e-16	****	Kruskal-Wallis	129
meanFunction	0	0	<2e-16	****	Kruskal-Wallis	130
meanFunction	0	0	<2e-16	****	Kruskal-Wallis	131
meanFunction	0	0	<2e-16	****	Kruskal-Wallis	132
meanFunction	0	0	<2e-16	****	Kruskal-Wallis	133
meanFunction	0	0	<2e-16	****	Kruskal-Wallis	134
meanFunction	0	0	<2e-16	****	Kruskal-Wallis	135
meanFunction	0	0	<2e-16	****	Kruskal-Wallis	136
meanFunction	0	0	<2e-16	****	Kruskal-Wallis	137
meanFunction	0	0	<2e-16	****	Kruskal-Wallis	138
meanFunction	0	0	<2e-16	****	Kruskal-Wallis	139
meanFunction	0	0	<2e-16	****	Kruskal-Wallis	140
meanFunction	0	0	<2e-16	****	Kruskal-Wallis	141
meanFunction	0	0	<2e-16	****	Kruskal-Wallis	142
meanFunction	0	0	<2e-16	****	Kruskal-Wallis	143
meanFunction	0	0	<2e-16	****	Kruskal-Wallis	144
meanFunction	0	0	<2e-16	****	Kruskal-Wallis	145
meanFunction	0	0	<2e-16	****	Kruskal-Wallis	146
meanFunction	0	0	<2e-16	****	Kruskal-Wallis	147
meanFunction	0	0	<2e-16	****	Kruskal-Wallis	148
meanFunction	0	0	<2e-16	****	Kruskal-Wallis	149
meanFunction	0	0	<2e-16	****	Kruskal-Wallis	150
meanFunction	0	0	<2e-16	****	Kruskal-Wallis	151
meanFunction	0	0	<2e-16	****	Kruskal-Wallis	152
meanFunction	0	0	<2e-16	****	Kruskal-Wallis	153
meanFunction	0	0	<2e-16	****	Kruskal-Wallis	154
meanFunction	0	0	<2e-16	****	Kruskal-Wallis	155
meanFunction	0	0	<2e-16	****	Kruskal-Wallis	156
meanFunction	0	0	<2e-16	****	Kruskal-Wallis	157
meanFunction	0	0	<2e-16	****	Kruskal-Wallis	158
meanFunction	0	0	<2e-16	****	Kruskal-Wallis	159
meanFunction	0	0	<2e-16	****	Kruskal-Wallis	160
meanFunction	0	0	<2e-16	****	Kruskal-Wallis	161
meanFunction	0	0	<2e-16	****	Kruskal-Wallis	162
meanFunction	0	0	<2e-16	****	Kruskal-Wallis	163
meanFunction	0	0	<2e-16	****	Kruskal-Wallis	164
meanFunction	0	0	<2e-16	****	Kruskal-Wallis	165
meanFunction	0	0	<2e-16	****	Kruskal-Wallis	166
meanFunction	0	0	<2e-16	****	Kruskal-Wallis	167
meanFunction	0	0	<2e-16	****	Kruskal-Wallis	168
meanFunction	0	0	<2e-16	****	Kruskal-Wallis	169
meanFunction	0	0	<2e-16	****	Kruskal-Wallis	170
meanFunction	0	0	<2e-16	****	Kruskal-Wallis	171
meanFunction	0	0	<2e-16	****	Kruskal-Wallis	172
meanFunction	0	0	<2e-16	****	Kruskal-Wallis	173
meanFunction	0	0	<2e-16	****	Kruskal-Wallis	174
meanFunction	0	0	<2e-16	****	Kruskal-Wallis	175
meanFunction	0	0	<2e-16	****	Kruskal-Wallis	176
meanFunction	0	0	<2e-16	****	Kruskal-Wallis	177
meanFunction	0	0	<2e-16	****	Kruskal-Wallis	178
meanFunction	0	0	<2e-16	****	Kruskal-Wallis	179
meanFunction	0	0	<2e-16	****	Kruskal-Wallis	180
meanFunction	0	0	<2e-16	****	Kruskal-Wallis	181
meanFunction	0	0	<2e-16	****	Kruskal-Wallis	182
meanFunction	0	0	<2e-16	****	Kruskal-Wallis	183
meanFunction	0	0	<2e-16	****	Kruskal-Wallis	184
meanFunction	0	0	<2e-16	****	Kruskal-Wallis	185
meanFunction	0	0	<2e-16	****	Kruskal-Wallis	186
meanFunction	0	0	<2e-16	****	Kruskal-Wallis	187
meanFunction	0	0	<2e-16	****	Kruskal-Wallis	188
meanFunction	0	0	<2e-16	****	Kruskal-Wallis	189
meanFunction	0	0	<2e-16	****	Kruskal-Wallis	190
meanFunction	0	0	<2e-16	****	Kruskal-Wallis	191
meanFunction	0	0	<2e-16	****	Kruskal-Wallis	192
meanFunction	0	0	<2e-16	****	Kruskal-Wallis	193
meanFunction	0	0	<2e-16	****	Kruskal-Wallis	194
meanFunction	0	0	<2e-16	****	Kruskal-Wallis	195
meanFunction	0	0	<2e-16	****	Kruskal-Wallis	196
meanFunction	0	0	<2e-16	****	Kruskal-Wallis	197
meanFunction	0	0	<2e-16	****	Kruskal-Wallis	198
meanFunction	0	0	<2e-16	****	Kruskal-Wallis	199
meanFunction	0	0	<2e-16	****	Kruskal-Wallis	200
meanFunction	0	0	<2e-16	****	Kruskal-Wallis	201
