# Supplementary material for: Shrub expansion raises both aboveground and underground multifunctionality on a subtropical plateau grassland: coupling multitrophic community assembly to multifunctionality and functional trade-off
Source: Front Microbiol. 2024 Jan 11;14:1339125. doi: 10.3389/fmicb.2023.1339125 (PMC10808678; doi:10.3389/fmicb.2023.1339125)
Supplement: Supplementary file 1 [file Data_Sheet_1.zip › Table.S14.txt]

Wilcoxon test of Entropy-based multifunctionality (for underground functions) at max number between shrub encroachment stages
item	p	p.adj	p.format	p.signif	method	number
Entropy-based multifunctionality	0	0	<2e-16	****	Kruskal-Wallis	2
Entropy-based multifunctionality	0	0	<2e-16	****	Kruskal-Wallis	3
Entropy-based multifunctionality	0	0	<2e-16	****	Kruskal-Wallis	4
Entropy-based multifunctionality	0	0	<2e-16	****	Kruskal-Wallis	5
Entropy-based multifunctionality	0	0	<2e-16	****	Kruskal-Wallis	6
Entropy-based multifunctionality	0	0	<2e-16	****	Kruskal-Wallis	7
Entropy-based multifunctionality	0	0	<2e-16	****	Kruskal-Wallis	8
Entropy-based multifunctionality	0	0	<2e-16	****	Kruskal-Wallis	9
Entropy-based multifunctionality	0	0	<2e-16	****	Kruskal-Wallis	10
Entropy-based multifunctionality	0	0	<2e-16	****	Kruskal-Wallis	11
Entropy-based multifunctionality	0	0	<2e-16	****	Kruskal-Wallis	12
Entropy-based multifunctionality	0	0	<2e-16	****	Kruskal-Wallis	13
Entropy-based multifunctionality	0	0	<2e-16	****	Kruskal-Wallis	14
Entropy-based multifunctionality	0	0	<2e-16	****	Kruskal-Wallis	15
Entropy-based multifunctionality	0	0	<2e-16	****	Kruskal-Wallis	16
Entropy-based multifunctionality	0	0	<2e-16	****	Kruskal-Wallis	17
Entropy-based multifunctionality	0	0	<2e-16	****	Kruskal-Wallis	18
Entropy-based multifunctionality	0	0	<2e-16	****	Kruskal-Wallis	19
Entropy-based multifunctionality	0	0	<2e-16	****	Kruskal-Wallis	20
Entropy-based multifunctionality	0	0	<2e-16	****	Kruskal-Wallis	21
Entropy-based multifunctionality	0	0	<2e-16	****	Kruskal-Wallis	22
Entropy-based multifunctionality	0	0	<2e-16	****	Kruskal-Wallis	23
Entropy-based multifunctionality	0	0	<2e-16	****	Kruskal-Wallis	24
Entropy-based multifunctionality	0	0	<2e-16	****	Kruskal-Wallis	25
Entropy-based multifunctionality	0	0	<2e-16	****	Kruskal-Wallis	26
Entropy-based multifunctionality	0	0	<2e-16	****	Kruskal-Wallis	27
Entropy-based multifunctionality	0	0	<2e-16	****	Kruskal-Wallis	28
Entropy-based multifunctionality	0	0	<2e-16	****	Kruskal-Wallis	29
Entropy-based multifunctionality	0	0	<2e-16	****	Kruskal-Wallis	30
Entropy-based multifunctionality	0	0	<2e-16	****	Kruskal-Wallis	31
Entropy-based multifunctionality	0	0	<2e-16	****	Kruskal-Wallis	32
Entropy-based multifunctionality	0	0	<2e-16	****	Kruskal-Wallis	33
Entropy-based multifunctionality	0	0	<2e-16	****	Kruskal-Wallis	34
Entropy-based multifunctionality	0	0	<2e-16	****	Kruskal-Wallis	35
Entropy-based multifunctionality	0	0	<2e-16	****	Kruskal-Wallis	36
Entropy-based multifunctionality	0	0	<2e-16	****	Kruskal-Wallis	37
Entropy-based multifunctionality	0	0	<2e-16	****	Kruskal-Wallis	38
Entropy-based multifunctionality	0	0	<2e-16	****	Kruskal-Wallis	39
Entropy-based multifunctionality	0	0	<2e-16	****	Kruskal-Wallis	40
Entropy-based multifunctionality	0	0	<2e-16	****	Kruskal-Wallis	41
Entropy-based multifunctionality	0	0	<2e-16	****	Kruskal-Wallis	42
Entropy-based multifunctionality	0	0	<2e-16	****	Kruskal-Wallis	43
Entropy-based multifunctionality	0	0	<2e-16	****	Kruskal-Wallis	44
Entropy-based multifunctionality	0	0	<2e-16	****	Kruskal-Wallis	45
Entropy-based multifunctionality	0	0	<2e-16	****	Kruskal-Wallis	46
Entropy-based multifunctionality	0	0	<2e-16	****	Kruskal-Wallis	47
Entropy-based multifunctionality	0	0	<2e-16	****	Kruskal-Wallis	48
Entropy-based multifunctionality	0	0	<2e-16	****	Kruskal-Wallis	49
Entropy-based multifunctionality	0	0	<2e-16	****	Kruskal-Wallis	50
Entropy-based multifunctionality	0	0	<2e-16	****	Kruskal-Wallis	51
Entropy-based multifunctionality	0	0	<2e-16	****	Kruskal-Wallis	52
Entropy-based multifunctionality	0	0	<2e-16	****	Kruskal-Wallis	53
Entropy-based multifunctionality	0	0	<2e-16	****	Kruskal-Wallis	54
Entropy-based multifunctionality	0	0	<2e-16	****	Kruskal-Wallis	55
Entropy-based multifunctionality	0	0	<2e-16	****	Kruskal-Wallis	56
Entropy-based multifunctionality	0	0	<2e-16	****	Kruskal-Wallis	57
Entropy-based multifunctionality	0	0	<2e-16	****	Kruskal-Wallis	58
Entropy-based multifunctionality	0	0	<2e-16	****	Kruskal-Wallis	59
Entropy-based multifunctionality	0	0	<2e-16	****	Kruskal-Wallis	60
Entropy-based multifunctionality	0	0	<2e-16	****	Kruskal-Wallis	61
Entropy-based multifunctionality	0	0	<2e-16	****	Kruskal-Wallis	62
Entropy-based multifunctionality	0	0	<2e-16	****	Kruskal-Wallis	63
Entropy-based multifunctionality	0	0	<2e-16	****	Kruskal-Wallis	64
Entropy-based multifunctionality	0	0	<2e-16	****	Kruskal-Wallis	65
Entropy-based multifunctionality	0	0	<2e-16	****	Kruskal-Wallis	66
Entropy-based multifunctionality	0	0	<2e-16	****	Kruskal-Wallis	67
Entropy-based multifunctionality	0	0	<2e-16	****	Kruskal-Wallis	68
Entropy-based multifunctionality	0	0	<2e-16	****	Kruskal-Wallis	69
Entropy-based multifunctionality	0	0	<2e-16	****	Kruskal-Wallis	70
Entropy-based multifunctionality	0	0	<2e-16	****	Kruskal-Wallis	71
Entropy-based multifunctionality	0	0	<2e-16	****	Kruskal-Wallis	72
Entropy-based multifunctionality	0	0	<2e-16	****	Kruskal-Wallis	73
Entropy-based multifunctionality	0	0	<2e-16	****	Kruskal-Wallis	74
Entropy-based multifunctionality	0	0	<2e-16	****	Kruskal-Wallis	75
Entropy-based multifunctionality	0	0	<2e-16	****	Kruskal-Wallis	76
Entropy-based multifunctionality	0	0	<2e-16	****	Kruskal-Wallis	77
Entropy-based multifunctionality	0	0	<2e-16	****	Kruskal-Wallis	78
Entropy-based multifunctionality	0	0	<2e-16	****	Kruskal-Wallis	79
Entropy-based multifunctionality	0	0	<2e-16	****	Kruskal-Wallis	80
Entropy-based multifunctionality	0	0	<2e-16	****	Kruskal-Wallis	81
Entropy-based multifunctionality	0	0	<2e-16	****	Kruskal-Wallis	82
Entropy-based multifunctionality	0	0	<2e-16	****	Kruskal-Wallis	83
Entropy-based multifunctionality	0	0	<2e-16	****	Kruskal-Wallis	84
Entropy-based multifunctionality	0	0	<2e-16	****	Kruskal-Wallis	85
Entropy-based multifunctionality	0	0	<2e-16	****	Kruskal-Wallis	86
Entropy-based multifunctionality	0	0	<2e-16	****	Kruskal-Wallis	87
Entropy-based multifunctionality	0	0	<2e-16	****	Kruskal-Wallis	88
Entropy-based multifunctionality	0	0	<2e-16	****	Kruskal-Wallis	89
Entropy-based multifunctionality	0	0	<2e-16	****	Kruskal-Wallis	90
Entropy-based multifunctionality	0	0	<2e-16	****	Kruskal-Wallis	91
Entropy-based multifunctionality	0	0	<2e-16	****	Kruskal-Wallis	92
Entropy-based multifunctionality	0	0	<2e-16	****	Kruskal-Wallis	93
Entropy-based multifunctionality	0	0	<2e-16	****	Kruskal-Wallis	94
Entropy-based multifunctionality	0	0	<2e-16	****	Kruskal-Wallis	95
Entropy-based multifunctionality	0	0	<2e-16	****	Kruskal-Wallis	96
Entropy-based multifunctionality	0	0	<2e-16	****	Kruskal-Wallis	97
Entropy-based multifunctionality	0	0	<2e-16	****	Kruskal-Wallis	98
Entropy-based multifunctionality	0	0	<2e-16	****	Kruskal-Wallis	99
Entropy-based multifunctionality	0	0	<2e-16	****	Kruskal-Wallis	100
Entropy-based multifunctionality	0	0	<2e-16	****	Kruskal-Wallis	101
Entropy-based multifunctionality	0	0	<2e-16	****	Kruskal-Wallis	102
Entropy-based multifunctionality	0	0	<2e-16	****	Kruskal-Wallis	103
Entropy-based multifunctionality	0	0	<2e-16	****	Kruskal-Wallis	104
Entropy-based multifunctionality	0	0	<2e-16	****	Kruskal-Wallis	105
Entropy-based multifunctionality	0	0	<2e-16	****	Kruskal-Wallis	106
Entropy-based multifunctionality	0	0	<2e-16	****	Kruskal-Wallis	107
Entropy-based multifunctionality	0	0	<2e-16	****	Kruskal-Wallis	108
Entropy-based multifunctionality	0	0	<2e-16	****	Kruskal-Wallis	109
Entropy-based multifunctionality	0	0	<2e-16	****	Kruskal-Wallis	110
Entropy-based multifunctionality	0	0	<2e-16	****	Kruskal-Wallis	111
Entropy-based multifunctionality	0	0	<2e-16	****	Kruskal-Wallis	112
Entropy-based multifunctionality	0	0	<2e-16	****	Kruskal-Wallis	113
Entropy-based multifunctionality	0	0	<2e-16	****	Kruskal-Wallis	114
Entropy-based multifunctionality	0	0	<2e-16	****	Kruskal-Wallis	115
Entropy-based multifunctionality	0	0	<2e-16	****	Kruskal-Wallis	116
Entropy-based multifunctionality	0	0	<2e-16	****	Kruskal-Wallis	117
Entropy-based multifunctionality	0	0	<2e-16	****	Kruskal-Wallis	118
Entropy-based multifunctionality	0	0	<2e-16	****	Kruskal-Wallis	119
Entropy-based multifunctionality	0	0	<2e-16	****	Kruskal-Wallis	120
Entropy-based multifunctionality	0	0	<2e-16	****	Kruskal-Wallis	121
Entropy-based multifunctionality	0	0	<2e-16	****	Kruskal-Wallis	122
Entropy-based multifunctionality	0	0	<2e-16	****	Kruskal-Wallis	123
Entropy-based multifunctionality	0	0	<2e-16	****	Kruskal-Wallis	124
Entropy-based multifunctionality	0	0	<2e-16	****	Kruskal-Wallis	125
Entropy-based multifunctionality	0	0	<2e-16	****	Kruskal-Wallis	126
Entropy-based multifunctionality	0	0	<2e-16	****	Kruskal-Wallis	127
Entropy-based multifunctionality	0	0	<2e-16	****	Kruskal-Wallis	128
Entropy-based multifunctionality	0	0	<2e-16	****	Kruskal-Wallis	129
Entropy-based multifunctionality	0	0	<2e-16	****	Kruskal-Wallis	130
Entropy-based multifunctionality	0	0	<2e-16	****	Kruskal-Wallis	131
Entropy-based multifunctionality	0	0	<2e-16	****	Kruskal-Wallis	132
Entropy-based multifunctionality	0	0	<2e-16	****	Kruskal-Wallis	133
Entropy-based multifunctionality	0	0	<2e-16	****	Kruskal-Wallis	134
Entropy-based multifunctionality	0	0	<2e-16	****	Kruskal-Wallis	135
Entropy-based multifunctionality	0	0	<2e-16	****	Kruskal-Wallis	136
Entropy-based multifunctionality	0	0	<2e-16	****	Kruskal-Wallis	137
Entropy-based multifunctionality	0	0	<2e-16	****	Kruskal-Wallis	138
Entropy-based multifunctionality	0	0	<2e-16	****	Kruskal-Wallis	139
Entropy-based multifunctionality	0	0	<2e-16	****	Kruskal-Wallis	140
Entropy-based multifunctionality	0	0	<2e-16	****	Kruskal-Wallis	141
Entropy-based multifunctionality	0	0	<2e-16	****	Kruskal-Wallis	142
Entropy-based multifunctionality	0	0	<2e-16	****	Kruskal-Wallis	143
Entropy-based multifunctionality	0	0	<2e-16	****	Kruskal-Wallis	144
Entropy-based multifunctionality	0	0	<2e-16	****	Kruskal-Wallis	145
Entropy-based multifunctionality	0	0	<2e-16	****	Kruskal-Wallis	146
Entropy-based multifunctionality	0	0	<2e-16	****	Kruskal-Wallis	147
Entropy-based multifunctionality	0	0	<2e-16	****	Kruskal-Wallis	148
Entropy-based multifunctionality	0	0	<2e-16	****	Kruskal-Wallis	149
Entropy-based multifunctionality	0	0	<2e-16	****	Kruskal-Wallis	150
Entropy-based multifunctionality	0	0	<2e-16	****	Kruskal-Wallis	151
Entropy-based multifunctionality	0	0	<2e-16	****	Kruskal-Wallis	152
Entropy-based multifunctionality	0	0	<2e-16	****	Kruskal-Wallis	153
Entropy-based multifunctionality	0	0	<2e-16	****	Kruskal-Wallis	154
Entropy-based multifunctionality	0	0	<2e-16	****	Kruskal-Wallis	155
Entropy-based multifunctionality	0	0	<2e-16	****	Kruskal-Wallis	156
Entropy-based multifunctionality	0	0	<2e-16	****	Kruskal-Wallis	157
Entropy-based multifunctionality	0	0	<2e-16	****	Kruskal-Wallis	158
Entropy-based multifunctionality	0	0	<2e-16	****	Kruskal-Wallis	159
Entropy-based multifunctionality	0	0	<2e-16	****	Kruskal-Wallis	160
Entropy-based multifunctionality	0	0	<2e-16	****	Kruskal-Wallis	161
Entropy-based multifunctionality	0	0	<2e-16	****	Kruskal-Wallis	162
Entropy-based multifunctionality	0	0	<2e-16	****	Kruskal-Wallis	163
Entropy-based multifunctionality	0	0	<2e-16	****	Kruskal-Wallis	164
Entropy-based multifunctionality	0	0	<2e-16	****	Kruskal-Wallis	165
Entropy-based multifunctionality	0	0	<2e-16	****	Kruskal-Wallis	166
Entropy-based multifunctionality	0	0	<2e-16	****	Kruskal-Wallis	167
Entropy-based multifunctionality	0	0	<2e-16	****	Kruskal-Wallis	168
Entropy-based multifunctionality	0	0	<2e-16	****	Kruskal-Wallis	169
Entropy-based multifunctionality	0	0	<2e-16	****	Kruskal-Wallis	170
Entropy-based multifunctionality	0	0	<2e-16	****	Kruskal-Wallis	171
Entropy-based multifunctionality	0	0	<2e-16	****	Kruskal-Wallis	172
Entropy-based multifunctionality	0	0	<2e-16	****	Kruskal-Wallis	173
Entropy-based multifunctionality	0	0	<2e-16	****	Kruskal-Wallis	174
Entropy-based multifunctionality	0	0	<2e-16	****	Kruskal-Wallis	175
Entropy-based multifunctionality	0	0	<2e-16	****	Kruskal-Wallis	176
Entropy-based multifunctionality	0	0	<2e-16	****	Kruskal-Wallis	177
Entropy-based multifunctionality	0	0	<2e-16	****	Kruskal-Wallis	178
Entropy-based multifunctionality	0	0	<2e-16	****	Kruskal-Wallis	179
Entropy-based multifunctionality	0	0	<2e-16	****	Kruskal-Wallis	180
Entropy-based multifunctionality	0	0	<2e-16	****	Kruskal-Wallis	181
Entropy-based multifunctionality	0	0	<2e-16	****	Kruskal-Wallis	182
Entropy-based multifunctionality	0	0	<2e-16	****	Kruskal-Wallis	183
Entropy-based multifunctionality	0	0	<2e-16	****	Kruskal-Wallis	184
Entropy-based multifunctionality	0	0	<2e-16	****	Kruskal-Wallis	185
Entropy-based multifunctionality	0	0	<2e-16	****	Kruskal-Wallis	186
Entropy-based multifunctionality	0	0	<2e-16	****	Kruskal-Wallis	187
Entropy-based multifunctionality	0	0	<2e-16	****	Kruskal-Wallis	188
Entropy-based multifunctionality	0	0	<2e-16	****	Kruskal-Wallis	189
Entropy-based multifunctionality	0	0	<2e-16	****	Kruskal-Wallis	190
Entropy-based multifunctionality	0	0	<2e-16	****	Kruskal-Wallis	191
Entropy-based multifunctionality	0	0	<2e-16	****	Kruskal-Wallis	192
Entropy-based multifunctionality	0	0	<2e-16	****	Kruskal-Wallis	193
Entropy-based multifunctionality	0	0	<2e-16	****	Kruskal-Wallis	194
Entropy-based multifunctionality	0	0	<2e-16	****	Kruskal-Wallis	195
Entropy-based multifunctionality	0	0	<2e-16	****	Kruskal-Wallis	196
Entropy-based multifunctionality	0	0	<2e-16	****	Kruskal-Wallis	197
Entropy-based multifunctionality	0	0	<2e-16	****	Kruskal-Wallis	198
Entropy-based multifunctionality	0	0	<2e-16	****	Kruskal-Wallis	199
Entropy-based multifunctionality	0	0	<2e-16	****	Kruskal-Wallis	200
Entropy-based multifunctionality	0	0	<2e-16	****	Kruskal-Wallis	201
