# Supplementary material for: Shrub expansion raises both aboveground and underground multifunctionality on a subtropical plateau grassland: coupling multitrophic community assembly to multifunctionality and functional trade-off
Source: Front Microbiol. 2024 Jan 11;14:1339125. doi: 10.3389/fmicb.2023.1339125 (PMC10808678; doi:10.3389/fmicb.2023.1339125)
Supplement: Supplementary file 1 [file Data_Sheet_1.zip › Table.S15.txt]

Kruskal-Wallis rank sum test of Entropy-based multifunctionality (for underground functions) at max number among shrub encroachment stages	
item	p	p.adj	p.format	p.signif	method
Entropy-based multifunctionality_at_maxnumber	0.00373502786468808	0.0037	0.0037	**	Kruskal-Wallis
