# Supplementary material for: Shrub expansion raises both aboveground and underground multifunctionality on a subtropical plateau grassland: coupling multitrophic community assembly to multifunctionality and functional trade-off
Source: Front Microbiol. 2024 Jan 11;14:1339125. doi: 10.3389/fmicb.2023.1339125 (PMC10808678; doi:10.3389/fmicb.2023.1339125)
Supplement: Supplementary file 1 [file Data_Sheet_1.zip › Table.S17.txt]

Kruskal-Wallis rank sum test of threshold-based multifunctionality (for underground functions) at each threshold among shrub encroachment stages
item	p	p.adj	p.format	p.signif	method	thresholds
funcMaxed	0.773215898663957	0.77	0.77	ns	Kruskal-Wallis	0.01
funcMaxed	0.677210768547846	0.68	0.68	ns	Kruskal-Wallis	0.02
funcMaxed	0.714547459737042	0.71	0.71	ns	Kruskal-Wallis	0.03
funcMaxed	0.74941017958063	0.75	0.75	ns	Kruskal-Wallis	0.04
funcMaxed	0.570322847016571	0.57	0.57	ns	Kruskal-Wallis	0.05
funcMaxed	0.495308969952426	0.5	0.5	ns	Kruskal-Wallis	0.06
funcMaxed	0.538438191059424	0.54	0.54	ns	Kruskal-Wallis	0.07
funcMaxed	0.51722736309243	0.52	0.52	ns	Kruskal-Wallis	0.08
funcMaxed	0.585497059800458	0.59	0.59	ns	Kruskal-Wallis	0.09
funcMaxed	0.585497059800458	0.59	0.59	ns	Kruskal-Wallis	0.1
funcMaxed	0.614287132474184	0.61	0.61	ns	Kruskal-Wallis	0.11
funcMaxed	0.614287132474184	0.61	0.61	ns	Kruskal-Wallis	0.12
funcMaxed	0.614287132474184	0.61	0.61	ns	Kruskal-Wallis	0.13
funcMaxed	0.543390822813151	0.54	0.54	ns	Kruskal-Wallis	0.14
funcMaxed	0.529584911727405	0.53	0.53	ns	Kruskal-Wallis	0.15
funcMaxed	0.122613812789813	0.12	0.12	ns	Kruskal-Wallis	0.16
funcMaxed	0.104354300198731	0.1	0.1	ns	Kruskal-Wallis	0.17
funcMaxed	0.0427411726520344	0.043	0.043	*	Kruskal-Wallis	0.18
funcMaxed	0.0165272915632473	0.017	0.017	*	Kruskal-Wallis	0.19
funcMaxed	0.0169519524538161	0.017	0.017	*	Kruskal-Wallis	0.2
funcMaxed	0.0171698809080356	0.017	0.017	*	Kruskal-Wallis	0.21
funcMaxed	0.0198916636823361	0.02	0.02	*	Kruskal-Wallis	0.22
funcMaxed	0.0254296069649285	0.025	0.025	*	Kruskal-Wallis	0.23
funcMaxed	0.0358349316536875	0.036	0.036	*	Kruskal-Wallis	0.24
funcMaxed	0.0156574911682676	0.016	0.016	*	Kruskal-Wallis	0.25
funcMaxed	0.0127636871764389	0.013	0.013	*	Kruskal-Wallis	0.26
funcMaxed	0.008556955394369	0.0086	0.0086	**	Kruskal-Wallis	0.27
funcMaxed	0.00792308456623315	0.0079	0.0079	**	Kruskal-Wallis	0.28
funcMaxed	0.00799257832507719	0.008	0.008	**	Kruskal-Wallis	0.29
funcMaxed	0.00792308456623315	0.0079	0.0079	**	Kruskal-Wallis	0.3
funcMaxed	0.00862610422627031	0.0086	0.0086	**	Kruskal-Wallis	0.31
funcMaxed	0.00787073115700941	0.0079	0.0079	**	Kruskal-Wallis	0.32
funcMaxed	0.00806242789190011	0.0081	0.0081	**	Kruskal-Wallis	0.33
funcMaxed	0.00800859336353107	0.008	0.008	**	Kruskal-Wallis	0.34
funcMaxed	0.00713345001289255	0.0071	0.0071	**	Kruskal-Wallis	0.35
funcMaxed	0.00758094976532801	0.0076	0.0076	**	Kruskal-Wallis	0.36
funcMaxed	0.00863067611323469	0.0086	0.0086	**	Kruskal-Wallis	0.37
funcMaxed	0.00758094976532801	0.0076	0.0076	**	Kruskal-Wallis	0.38
funcMaxed	0.0073259127638584	0.0073	0.0073	**	Kruskal-Wallis	0.39
funcMaxed	0.00719726595135395	0.0072	0.0072	**	Kruskal-Wallis	0.4
funcMaxed	0.00800859336353107	0.008	0.008	**	Kruskal-Wallis	0.41
funcMaxed	0.00673794699908547	0.0067	0.0067	**	Kruskal-Wallis	0.42
funcMaxed	0.00679903404401041	0.0068	0.0068	**	Kruskal-Wallis	0.43
funcMaxed	0.0062530507340517	0.0063	0.0063	**	Kruskal-Wallis	0.44
funcMaxed	0.0044285724344335	0.0044	0.0044	**	Kruskal-Wallis	0.45
funcMaxed	0.00505301702105767	0.0051	0.0051	**	Kruskal-Wallis	0.46
funcMaxed	0.00505301702105767	0.0051	0.0051	**	Kruskal-Wallis	0.47
funcMaxed	0.00471883233864109	0.0047	0.0047	**	Kruskal-Wallis	0.48
funcMaxed	0.00514969801288225	0.0051	0.0051	**	Kruskal-Wallis	0.49
funcMaxed	0.00500510294849163	0.005	0.005	**	Kruskal-Wallis	0.5
funcMaxed	0.00514969801288225	0.0051	0.0051	**	Kruskal-Wallis	0.51
funcMaxed	0.00598115656744718	0.006	0.006	**	Kruskal-Wallis	0.52
funcMaxed	0.00603608292359955	0.006	0.006	**	Kruskal-Wallis	0.53
funcMaxed	0.00514969801288225	0.0051	0.0051	**	Kruskal-Wallis	0.54
funcMaxed	0.00510121526109166	0.0051	0.0051	**	Kruskal-Wallis	0.55
funcMaxed	0.00510121526109166	0.0051	0.0051	**	Kruskal-Wallis	0.56
funcMaxed	0.00514969801288225	0.0051	0.0051	**	Kruskal-Wallis	0.57
funcMaxed	0.00514969801288225	0.0051	0.0051	**	Kruskal-Wallis	0.58
funcMaxed	0.0051984656147736	0.0052	0.0052	**	Kruskal-Wallis	0.59
funcMaxed	0.00505301702105767	0.0051	0.0051	**	Kruskal-Wallis	0.6
funcMaxed	0.0051984656147736	0.0052	0.0052	**	Kruskal-Wallis	0.61
funcMaxed	0.0051984656147736	0.0052	0.0052	**	Kruskal-Wallis	0.62
funcMaxed	0.00514969801288225	0.0051	0.0051	**	Kruskal-Wallis	0.63
funcMaxed	0.00514969801288225	0.0051	0.0051	**	Kruskal-Wallis	0.64
funcMaxed	0.00514969801288225	0.0051	0.0051	**	Kruskal-Wallis	0.65
funcMaxed	0.00524751839918138	0.0052	0.0052	**	Kruskal-Wallis	0.66
funcMaxed	0.00514969801288225	0.0051	0.0051	**	Kruskal-Wallis	0.67
funcMaxed	0.00514969801288225	0.0051	0.0051	**	Kruskal-Wallis	0.68
funcMaxed	0.00514969801288225	0.0051	0.0051	**	Kruskal-Wallis	0.69
funcMaxed	0.00695097746062766	0.007	0.007	**	Kruskal-Wallis	0.7
funcMaxed	0.00967429754775869	0.0097	0.0097	**	Kruskal-Wallis	0.71
funcMaxed	0.00860000198967675	0.0086	0.0086	**	Kruskal-Wallis	0.72
funcMaxed	0.00603154134478821	0.006	0.006	**	Kruskal-Wallis	0.73
funcMaxed	0.00484641028919936	0.0048	0.0048	**	Kruskal-Wallis	0.74
funcMaxed	0.00489275372523949	0.0049	0.0049	**	Kruskal-Wallis	0.75
funcMaxed	0.00628242014080114	0.0063	0.0063	**	Kruskal-Wallis	0.76
funcMaxed	0.00369786371648295	0.0037	0.0037	**	Kruskal-Wallis	0.77
funcMaxed	0.00438576732002492	0.0044	0.0044	**	Kruskal-Wallis	0.78
funcMaxed	0.00631017797340678	0.0063	0.0063	**	Kruskal-Wallis	0.79
funcMaxed	0.00704669101006467	0.007	0.007	**	Kruskal-Wallis	0.8
funcMaxed	0.00752142247499329	0.0075	0.0075	**	Kruskal-Wallis	0.81
funcMaxed	0.00631017797340678	0.0063	0.0063	**	Kruskal-Wallis	0.82
funcMaxed	0.00631017797340678	0.0063	0.0063	**	Kruskal-Wallis	0.83
funcMaxed	0.00789800643298416	0.0079	0.0079	**	Kruskal-Wallis	0.84
funcMaxed	0.00927901388706471	0.0093	0.0093	**	Kruskal-Wallis	0.85
funcMaxed	0.0154522601239095	0.015	0.015	*	Kruskal-Wallis	0.86
funcMaxed	0.0124968523171482	0.012	0.012	*	Kruskal-Wallis	0.87
funcMaxed	0.0153374190088938	0.015	0.015	*	Kruskal-Wallis	0.88
funcMaxed	0.0171671346821103	0.017	0.017	*	Kruskal-Wallis	0.89
funcMaxed	0.0158863678280854	0.016	0.016	*	Kruskal-Wallis	0.9
funcMaxed	0.0121109591158308	0.012	0.012	*	Kruskal-Wallis	0.91
funcMaxed	0.0145143641705674	0.015	0.015	*	Kruskal-Wallis	0.92
funcMaxed	0.0173926849639051	0.017	0.017	*	Kruskal-Wallis	0.93
funcMaxed	0.0169183968107511	0.017	0.017	*	Kruskal-Wallis	0.94
funcMaxed	0.0178465343093547	0.018	0.018	*	Kruskal-Wallis	0.95
funcMaxed	0.0218625478197	0.022	0.022	*	Kruskal-Wallis	0.96
funcMaxed	0.0261078377379141	0.026	0.026	*	Kruskal-Wallis	0.97
funcMaxed	0.0353684363938452	0.035	0.035	*	Kruskal-Wallis	0.98
funcMaxed	0.0214951477029687	0.021	0.021	*	Kruskal-Wallis	0.99
funcMaxed	0.0175341722235135	0.018	0.018	*	Kruskal-Wallis	1
