# Supplementary material for: Shrub expansion raises both aboveground and underground multifunctionality on a subtropical plateau grassland: coupling multitrophic community assembly to multifunctionality and functional trade-off
Source: Front Microbiol. 2024 Jan 11;14:1339125. doi: 10.3389/fmicb.2023.1339125 (PMC10808678; doi:10.3389/fmicb.2023.1339125)
Supplement: Supplementary file 1 [file Data_Sheet_1.zip › Table.S18.txt]

Wilcoxon test of threshold-based multifunctionality (for underground functions) at each threshold between shrub encroachment stages
item	group1	group2	p	p.adj	p.format	p.signif	method	thresholds
threshold-based multifunctionality	Grass	Mosaic	0.585130626704518	1	0.59	ns	Wilcoxon	0.01
threshold-based multifunctionality	Grass	Shrub	0.672335808365955	1	0.67	ns	Wilcoxon	0.01
threshold-based multifunctionality	Mosaic	Shrub	0.913058788210207	1	0.91	ns	Wilcoxon	0.01
threshold-based multifunctionality	Grass	Mosaic	0.512411694690428	1	0.51	ns	Wilcoxon	0.02
threshold-based multifunctionality	Grass	Shrub	0.52321709778149	1	0.52	ns	Wilcoxon	0.02
threshold-based multifunctionality	Mosaic	Shrub	1	1	1.00	ns	Wilcoxon	0.02
threshold-based multifunctionality	Grass	Mosaic	0.512411694690428	1	0.51	ns	Wilcoxon	0.03
threshold-based multifunctionality	Grass	Shrub	0.595883090565178	1	0.60	ns	Wilcoxon	0.03
threshold-based multifunctionality	Mosaic	Shrub	1	1	1.00	ns	Wilcoxon	0.03
threshold-based multifunctionality	Grass	Mosaic	0.588809186540854	1	0.59	ns	Wilcoxon	0.04
threshold-based multifunctionality	Grass	Shrub	0.591208103411333	1	0.59	ns	Wilcoxon	0.04
threshold-based multifunctionality	Mosaic	Shrub	1	1	1.00	ns	Wilcoxon	0.04
threshold-based multifunctionality	Grass	Mosaic	0.338268878869687	1	0.34	ns	Wilcoxon	0.05
threshold-based multifunctionality	Grass	Shrub	0.595883090565178	1	0.60	ns	Wilcoxon	0.05
threshold-based multifunctionality	Mosaic	Shrub	0.829896383208654	1	0.83	ns	Wilcoxon	0.05
threshold-based multifunctionality	Grass	Mosaic	0.338268878869687	1	0.34	ns	Wilcoxon	0.06
threshold-based multifunctionality	Grass	Shrub	0.527089256865538	1	0.53	ns	Wilcoxon	0.06
threshold-based multifunctionality	Mosaic	Shrub	0.59356568186046	1	0.59	ns	Wilcoxon	0.06
threshold-based multifunctionality	Grass	Mosaic	0.39166779226774	1	0.39	ns	Wilcoxon	0.07
threshold-based multifunctionality	Grass	Shrub	0.599286330367712	1	0.60	ns	Wilcoxon	0.07
threshold-based multifunctionality	Mosaic	Shrub	0.52321709778149	1	0.52	ns	Wilcoxon	0.07
threshold-based multifunctionality	Grass	Mosaic	0.399075196548237	1	0.40	ns	Wilcoxon	0.08
threshold-based multifunctionality	Grass	Shrub	0.457807394190942	1	0.46	ns	Wilcoxon	0.08
threshold-based multifunctionality	Mosaic	Shrub	0.598161452683528	1	0.60	ns	Wilcoxon	0.08
threshold-based multifunctionality	Grass	Mosaic	0.459207316755155	1	0.46	ns	Wilcoxon	0.09
threshold-based multifunctionality	Grass	Shrub	0.457807394190942	1	0.46	ns	Wilcoxon	0.09
threshold-based multifunctionality	Mosaic	Shrub	0.749577051384085	1	0.75	ns	Wilcoxon	0.09
threshold-based multifunctionality	Grass	Mosaic	0.459207316755155	1	0.46	ns	Wilcoxon	0.1
threshold-based multifunctionality	Grass	Shrub	0.457807394190942	1	0.46	ns	Wilcoxon	0.1
threshold-based multifunctionality	Mosaic	Shrub	0.749577051384085	1	0.75	ns	Wilcoxon	0.1
threshold-based multifunctionality	Grass	Mosaic	0.459207316755155	1	0.46	ns	Wilcoxon	0.11
threshold-based multifunctionality	Grass	Shrub	0.52321709778149	1	0.52	ns	Wilcoxon	0.11
threshold-based multifunctionality	Mosaic	Shrub	0.749577051384085	1	0.75	ns	Wilcoxon	0.11
threshold-based multifunctionality	Grass	Mosaic	0.459207316755155	1	0.46	ns	Wilcoxon	0.12
threshold-based multifunctionality	Grass	Shrub	0.52321709778149	1	0.52	ns	Wilcoxon	0.12
threshold-based multifunctionality	Mosaic	Shrub	0.749577051384085	1	0.75	ns	Wilcoxon	0.12
threshold-based multifunctionality	Grass	Mosaic	0.459207316755155	1	0.46	ns	Wilcoxon	0.13
threshold-based multifunctionality	Grass	Shrub	0.52321709778149	1	0.52	ns	Wilcoxon	0.13
threshold-based multifunctionality	Mosaic	Shrub	0.749577051384085	1	0.75	ns	Wilcoxon	0.13
threshold-based multifunctionality	Grass	Mosaic	0.339782974355819	1	0.34	ns	Wilcoxon	0.14
threshold-based multifunctionality	Grass	Shrub	0.52321709778149	1	0.52	ns	Wilcoxon	0.14
threshold-based multifunctionality	Mosaic	Shrub	0.832004028572637	1	0.83	ns	Wilcoxon	0.14
threshold-based multifunctionality	Grass	Mosaic	0.287333069671499	0.86	0.29	ns	Wilcoxon	0.15
threshold-based multifunctionality	Grass	Shrub	0.595883090565178	1	0.60	ns	Wilcoxon	0.15
threshold-based multifunctionality	Mosaic	Shrub	0.832004028572637	1	0.83	ns	Wilcoxon	0.15
threshold-based multifunctionality	Grass	Mosaic	0.0438780078904137	0.13	0.044	*	Wilcoxon	0.16
threshold-based multifunctionality	Grass	Shrub	0.243320963134555	0.49	0.243	ns	Wilcoxon	0.16
threshold-based multifunctionality	Mosaic	Shrub	0.832004028572637	0.83	0.832	ns	Wilcoxon	0.16
threshold-based multifunctionality	Grass	Mosaic	0.0452013529765221	0.14	0.045	*	Wilcoxon	0.17
threshold-based multifunctionality	Grass	Shrub	0.170586932871441	0.34	0.171	ns	Wilcoxon	0.17
threshold-based multifunctionality	Mosaic	Shrub	1	1	1.000	ns	Wilcoxon	0.17
threshold-based multifunctionality	Grass	Mosaic	0.0200081852916062	0.06	0.020	*	Wilcoxon	0.18
threshold-based multifunctionality	Grass	Shrub	0.0906883661712042	0.18	0.091	ns	Wilcoxon	0.18
threshold-based multifunctionality	Mosaic	Shrub	1	1	1.000	ns	Wilcoxon	0.18
threshold-based multifunctionality	Grass	Mosaic	0.0114120363860017	0.034	0.011	*	Wilcoxon	0.19
threshold-based multifunctionality	Grass	Shrub	0.0350149810196625	0.07	0.035	*	Wilcoxon	0.19
threshold-based multifunctionality	Mosaic	Shrub	0.91390645625926	0.91	0.914	ns	Wilcoxon	0.19
threshold-based multifunctionality	Grass	Mosaic	0.0114120363860017	0.034	0.011	*	Wilcoxon	0.2
threshold-based multifunctionality	Grass	Shrub	0.0355788332395941	0.071	0.036	*	Wilcoxon	0.2
threshold-based multifunctionality	Mosaic	Shrub	1	1	1.000	ns	Wilcoxon	0.2
threshold-based multifunctionality	Grass	Mosaic	0.015650539882205	0.047	0.016	*	Wilcoxon	0.21
threshold-based multifunctionality	Grass	Shrub	0.0273284719876049	0.055	0.027	*	Wilcoxon	0.21
threshold-based multifunctionality	Mosaic	Shrub	0.829356960732679	0.83	0.829	ns	Wilcoxon	0.21
threshold-based multifunctionality	Grass	Mosaic	0.0196244149766397	0.059	0.020	*	Wilcoxon	0.22
threshold-based multifunctionality	Grass	Shrub	0.0273284719876049	0.059	0.027	*	Wilcoxon	0.22
threshold-based multifunctionality	Mosaic	Shrub	0.670402152514837	0.67	0.670	ns	Wilcoxon	0.22
threshold-based multifunctionality	Grass	Mosaic	0.0196244149766397	0.059	0.020	*	Wilcoxon	0.23
threshold-based multifunctionality	Grass	Shrub	0.0317460317460317	0.063	0.032	*	Wilcoxon	0.23
threshold-based multifunctionality	Mosaic	Shrub	1	1	1.000	ns	Wilcoxon	0.23
threshold-based multifunctionality	Grass	Mosaic	0.023185603494736	0.07	0.023	*	Wilcoxon	0.24
threshold-based multifunctionality	Grass	Shrub	0.0585526301568266	0.12	0.059	ns	Wilcoxon	0.24
threshold-based multifunctionality	Mosaic	Shrub	0.671373240540873	0.67	0.671	ns	Wilcoxon	0.24
threshold-based multifunctionality	Grass	Mosaic	0.0109094983642693	0.033	0.011	*	Wilcoxon	0.25
threshold-based multifunctionality	Grass	Shrub	0.0338948535246893	0.068	0.034	*	Wilcoxon	0.25
threshold-based multifunctionality	Mosaic	Shrub	0.671373240540873	0.67	0.671	ns	Wilcoxon	0.25
threshold-based multifunctionality	Grass	Mosaic	0.0114120363860017	0.034	0.011	*	Wilcoxon	0.26
threshold-based multifunctionality	Grass	Shrub	0.020784343168787	0.042	0.021	*	Wilcoxon	0.26
threshold-based multifunctionality	Mosaic	Shrub	0.833028893719521	0.83	0.833	ns	Wilcoxon	0.26
threshold-based multifunctionality	Grass	Mosaic	0.0109094983642693	0.033	0.011	*	Wilcoxon	0.27
threshold-based multifunctionality	Grass	Shrub	0.0116673123433194	0.033	0.012	*	Wilcoxon	0.27
threshold-based multifunctionality	Mosaic	Shrub	0.832004028572637	0.83	0.832	ns	Wilcoxon	0.27
threshold-based multifunctionality	Grass	Mosaic	0.0116673123433194	0.035	0.012	*	Wilcoxon	0.28
threshold-based multifunctionality	Grass	Shrub	0.0116673123433194	0.035	0.012	*	Wilcoxon	0.28
threshold-based multifunctionality	Mosaic	Shrub	0.594729336193591	0.59	0.595	ns	Wilcoxon	0.28
threshold-based multifunctionality	Grass	Mosaic	0.0116673123433194	0.024	0.0117	*	Wilcoxon	0.29
threshold-based multifunctionality	Grass	Shrub	0.00793650793650794	0.024	0.0079	**	Wilcoxon	0.29
threshold-based multifunctionality	Mosaic	Shrub	0.594729336193591	0.59	0.5947	ns	Wilcoxon	0.29
threshold-based multifunctionality	Grass	Mosaic	0.0114120363860017	0.034	0.011	*	Wilcoxon	0.3
threshold-based multifunctionality	Grass	Shrub	0.0119252335930176	0.034	0.012	*	Wilcoxon	0.3
threshold-based multifunctionality	Mosaic	Shrub	0.594729336193591	0.59	0.595	ns	Wilcoxon	0.3
threshold-based multifunctionality	Grass	Mosaic	0.0116673123433194	0.035	0.012	*	Wilcoxon	0.31
threshold-based multifunctionality	Grass	Shrub	0.0119252335930176	0.035	0.012	*	Wilcoxon	0.31
threshold-based multifunctionality	Mosaic	Shrub	0.752567100069272	0.75	0.753	ns	Wilcoxon	0.31
threshold-based multifunctionality	Grass	Mosaic	0.0116673123433194	0.035	0.012	*	Wilcoxon	0.32
threshold-based multifunctionality	Grass	Shrub	0.0119252335930176	0.035	0.012	*	Wilcoxon	0.32
threshold-based multifunctionality	Mosaic	Shrub	0.527089256865538	0.53	0.527	ns	Wilcoxon	0.32
threshold-based multifunctionality	Grass	Mosaic	0.00793650793650794	0.024	0.0079	**	Wilcoxon	0.33
threshold-based multifunctionality	Grass	Shrub	0.0119252335930176	0.024	0.0119	*	Wilcoxon	0.33
threshold-based multifunctionality	Mosaic	Shrub	0.595883090565178	0.6	0.5959	ns	Wilcoxon	0.33
threshold-based multifunctionality	Grass	Mosaic	0.0119252335930176	0.036	0.012	*	Wilcoxon	0.34
threshold-based multifunctionality	Grass	Shrub	0.0119252335930176	0.036	0.012	*	Wilcoxon	0.34
threshold-based multifunctionality	Mosaic	Shrub	0.528359327270949	0.53	0.528	ns	Wilcoxon	0.34
threshold-based multifunctionality	Grass	Mosaic	0.0119252335930176	0.024	0.0119	*	Wilcoxon	0.35
threshold-based multifunctionality	Grass	Shrub	0.00793650793650794	0.024	0.0079	**	Wilcoxon	0.35
threshold-based multifunctionality	Mosaic	Shrub	0.394662549117567	0.39	0.3947	ns	Wilcoxon	0.35
threshold-based multifunctionality	Grass	Mosaic	0.0116673123433194	0.035	0.012	*	Wilcoxon	0.36
threshold-based multifunctionality	Grass	Shrub	0.0116673123433194	0.035	0.012	*	Wilcoxon	0.36
threshold-based multifunctionality	Mosaic	Shrub	0.588809186540854	0.59	0.589	ns	Wilcoxon	0.36
threshold-based multifunctionality	Grass	Mosaic	0.0119252335930176	0.036	0.012	*	Wilcoxon	0.37
threshold-based multifunctionality	Grass	Shrub	0.0119252335930176	0.036	0.012	*	Wilcoxon	0.37
threshold-based multifunctionality	Mosaic	Shrub	0.832004028572637	0.83	0.832	ns	Wilcoxon	0.37
threshold-based multifunctionality	Grass	Mosaic	0.0116673123433194	0.035	0.012	*	Wilcoxon	0.38
threshold-based multifunctionality	Grass	Shrub	0.0116673123433194	0.035	0.012	*	Wilcoxon	0.38
threshold-based multifunctionality	Mosaic	Shrub	0.588809186540854	0.59	0.589	ns	Wilcoxon	0.38
threshold-based multifunctionality	Grass	Mosaic	0.0119252335930176	0.036	0.012	*	Wilcoxon	0.39
threshold-based multifunctionality	Grass	Shrub	0.0119252335930176	0.036	0.012	*	Wilcoxon	0.39
threshold-based multifunctionality	Mosaic	Shrub	0.400525360177263	0.4	0.401	ns	Wilcoxon	0.39
threshold-based multifunctionality	Grass	Mosaic	0.0119252335930176	0.036	0.012	*	Wilcoxon	0.4
threshold-based multifunctionality	Grass	Shrub	0.0119252335930176	0.036	0.012	*	Wilcoxon	0.4
threshold-based multifunctionality	Mosaic	Shrub	0.396143909152074	0.4	0.396	ns	Wilcoxon	0.4
threshold-based multifunctionality	Grass	Mosaic	0.0119252335930176	0.036	0.012	*	Wilcoxon	0.41
threshold-based multifunctionality	Grass	Shrub	0.0119252335930176	0.036	0.012	*	Wilcoxon	0.41
threshold-based multifunctionality	Mosaic	Shrub	0.528359327270949	0.53	0.528	ns	Wilcoxon	0.41
threshold-based multifunctionality	Grass	Mosaic	0.0116673123433194	0.035	0.012	*	Wilcoxon	0.42
threshold-based multifunctionality	Grass	Shrub	0.0116673123433194	0.035	0.012	*	Wilcoxon	0.42
threshold-based multifunctionality	Mosaic	Shrub	0.338268878869687	0.34	0.338	ns	Wilcoxon	0.42
threshold-based multifunctionality	Grass	Mosaic	0.0119252335930176	0.036	0.012	*	Wilcoxon	0.43
threshold-based multifunctionality	Grass	Shrub	0.0119252335930176	0.036	0.012	*	Wilcoxon	0.43
threshold-based multifunctionality	Mosaic	Shrub	0.338268878869687	0.34	0.338	ns	Wilcoxon	0.43
threshold-based multifunctionality	Grass	Mosaic	0.0119252335930176	0.036	0.012	*	Wilcoxon	0.44
threshold-based multifunctionality	Grass	Shrub	0.0119252335930176	0.036	0.012	*	Wilcoxon	0.44
threshold-based multifunctionality	Mosaic	Shrub	0.246251699692527	0.25	0.246	ns	Wilcoxon	0.44
threshold-based multifunctionality	Grass	Mosaic	0.00793650793650794	0.024	0.0079	**	Wilcoxon	0.45
threshold-based multifunctionality	Grass	Shrub	0.0119252335930176	0.024	0.0119	*	Wilcoxon	0.45
threshold-based multifunctionality	Mosaic	Shrub	0.0936926194932482	0.094	0.0937	ns	Wilcoxon	0.45
threshold-based multifunctionality	Grass	Mosaic	0.00793650793650794	0.024	0.0079	**	Wilcoxon	0.46
threshold-based multifunctionality	Grass	Shrub	0.0119252335930176	0.024	0.0119	*	Wilcoxon	0.46
threshold-based multifunctionality	Mosaic	Shrub	0.13879173842361	0.14	0.1388	ns	Wilcoxon	0.46
threshold-based multifunctionality	Grass	Mosaic	0.00793650793650794	0.024	0.0079	**	Wilcoxon	0.47
threshold-based multifunctionality	Grass	Shrub	0.0119252335930176	0.024	0.0119	*	Wilcoxon	0.47
threshold-based multifunctionality	Mosaic	Shrub	0.13879173842361	0.14	0.1388	ns	Wilcoxon	0.47
threshold-based multifunctionality	Grass	Mosaic	0.0119252335930176	0.035	0.012	*	Wilcoxon	0.48
threshold-based multifunctionality	Grass	Shrub	0.0116673123433194	0.035	0.012	*	Wilcoxon	0.48
threshold-based multifunctionality	Mosaic	Shrub	0.114961000967301	0.11	0.115	ns	Wilcoxon	0.48
threshold-based multifunctionality	Grass	Mosaic	0.0119252335930176	0.035	0.012	*	Wilcoxon	0.49
threshold-based multifunctionality	Grass	Shrub	0.0116673123433194	0.035	0.012	*	Wilcoxon	0.49
threshold-based multifunctionality	Mosaic	Shrub	0.142456697394099	0.14	0.142	ns	Wilcoxon	0.49
threshold-based multifunctionality	Grass	Mosaic	0.0119252335930176	0.033	0.012	*	Wilcoxon	0.5
threshold-based multifunctionality	Grass	Shrub	0.0109094983642693	0.033	0.011	*	Wilcoxon	0.5
threshold-based multifunctionality	Mosaic	Shrub	0.13879173842361	0.14	0.139	ns	Wilcoxon	0.5
threshold-based multifunctionality	Grass	Mosaic	0.00793650793650794	0.024	0.0079	**	Wilcoxon	0.51
threshold-based multifunctionality	Grass	Shrub	0.0116673123433194	0.024	0.0117	*	Wilcoxon	0.51
threshold-based multifunctionality	Mosaic	Shrub	0.14123816388882	0.14	0.1412	ns	Wilcoxon	0.51
threshold-based multifunctionality	Grass	Mosaic	0.00793650793650794	0.024	0.0079	**	Wilcoxon	0.52
threshold-based multifunctionality	Grass	Shrub	0.0119252335930176	0.024	0.0119	*	Wilcoxon	0.52
threshold-based multifunctionality	Mosaic	Shrub	0.208690443136964	0.21	0.2087	ns	Wilcoxon	0.52
threshold-based multifunctionality	Grass	Mosaic	0.00793650793650794	0.024	0.0079	**	Wilcoxon	0.53
threshold-based multifunctionality	Grass	Shrub	0.00793650793650794	0.024	0.0079	**	Wilcoxon	0.53
threshold-based multifunctionality	Mosaic	Shrub	0.222222222222222	0.22	0.2222	ns	Wilcoxon	0.53
threshold-based multifunctionality	Grass	Mosaic	0.00793650793650794	0.024	0.0079	**	Wilcoxon	0.54
threshold-based multifunctionality	Grass	Shrub	0.0116673123433194	0.024	0.0117	*	Wilcoxon	0.54
threshold-based multifunctionality	Mosaic	Shrub	0.14123816388882	0.14	0.1412	ns	Wilcoxon	0.54
threshold-based multifunctionality	Grass	Mosaic	0.0119252335930176	0.034	0.012	*	Wilcoxon	0.55
threshold-based multifunctionality	Grass	Shrub	0.0114120363860017	0.034	0.011	*	Wilcoxon	0.55
threshold-based multifunctionality	Mosaic	Shrub	0.14123816388882	0.14	0.141	ns	Wilcoxon	0.55
threshold-based multifunctionality	Grass	Mosaic	0.0119252335930176	0.035	0.012	*	Wilcoxon	0.56
threshold-based multifunctionality	Grass	Shrub	0.0116673123433194	0.035	0.012	*	Wilcoxon	0.56
threshold-based multifunctionality	Mosaic	Shrub	0.140016503197169	0.14	0.140	ns	Wilcoxon	0.56
threshold-based multifunctionality	Grass	Mosaic	0.0119252335930176	0.035	0.012	*	Wilcoxon	0.57
threshold-based multifunctionality	Grass	Shrub	0.0116673123433194	0.035	0.012	*	Wilcoxon	0.57
threshold-based multifunctionality	Mosaic	Shrub	0.142456697394099	0.14	0.142	ns	Wilcoxon	0.57
threshold-based multifunctionality	Grass	Mosaic	0.0119252335930176	0.036	0.012	*	Wilcoxon	0.58
threshold-based multifunctionality	Grass	Shrub	0.0119252335930176	0.036	0.012	*	Wilcoxon	0.58
threshold-based multifunctionality	Mosaic	Shrub	0.14123816388882	0.14	0.141	ns	Wilcoxon	0.58
threshold-based multifunctionality	Grass	Mosaic	0.00793650793650794	0.024	0.0079	**	Wilcoxon	0.59
threshold-based multifunctionality	Grass	Shrub	0.0119252335930176	0.024	0.0119	*	Wilcoxon	0.59
threshold-based multifunctionality	Mosaic	Shrub	0.142456697394099	0.14	0.1425	ns	Wilcoxon	0.59
threshold-based multifunctionality	Grass	Mosaic	0.00793650793650794	0.024	0.0079	**	Wilcoxon	0.6
threshold-based multifunctionality	Grass	Shrub	0.0111594252829148	0.024	0.0112	*	Wilcoxon	0.6
threshold-based multifunctionality	Mosaic	Shrub	0.13879173842361	0.14	0.1388	ns	Wilcoxon	0.6
threshold-based multifunctionality	Grass	Mosaic	0.00793650793650794	0.024	0.0079	**	Wilcoxon	0.61
threshold-based multifunctionality	Grass	Shrub	0.0119252335930176	0.024	0.0119	*	Wilcoxon	0.61
threshold-based multifunctionality	Mosaic	Shrub	0.142456697394099	0.14	0.1425	ns	Wilcoxon	0.61
threshold-based multifunctionality	Grass	Mosaic	0.00793650793650794	0.024	0.0079	**	Wilcoxon	0.62
threshold-based multifunctionality	Grass	Shrub	0.0119252335930176	0.024	0.0119	*	Wilcoxon	0.62
threshold-based multifunctionality	Mosaic	Shrub	0.142456697394099	0.14	0.1425	ns	Wilcoxon	0.62
threshold-based multifunctionality	Grass	Mosaic	0.00793650793650794	0.024	0.0079	**	Wilcoxon	0.63
threshold-based multifunctionality	Grass	Shrub	0.0116673123433194	0.024	0.0117	*	Wilcoxon	0.63
threshold-based multifunctionality	Mosaic	Shrub	0.14123816388882	0.14	0.1412	ns	Wilcoxon	0.63
threshold-based multifunctionality	Grass	Mosaic	0.0119252335930176	0.036	0.012	*	Wilcoxon	0.64
threshold-based multifunctionality	Grass	Shrub	0.0119252335930176	0.036	0.012	*	Wilcoxon	0.64
threshold-based multifunctionality	Mosaic	Shrub	0.14123816388882	0.14	0.141	ns	Wilcoxon	0.64
threshold-based multifunctionality	Grass	Mosaic	0.0116673123433194	0.035	0.012	*	Wilcoxon	0.65
threshold-based multifunctionality	Grass	Shrub	0.0119252335930176	0.035	0.012	*	Wilcoxon	0.65
threshold-based multifunctionality	Mosaic	Shrub	0.142456697394099	0.14	0.142	ns	Wilcoxon	0.65
threshold-based multifunctionality	Grass	Mosaic	0.00793650793650794	0.024	0.0079	**	Wilcoxon	0.66
threshold-based multifunctionality	Grass	Shrub	0.00793650793650794	0.024	0.0079	**	Wilcoxon	0.66
threshold-based multifunctionality	Mosaic	Shrub	0.150793650793651	0.15	0.1508	ns	Wilcoxon	0.66
threshold-based multifunctionality	Grass	Mosaic	0.0119252335930176	0.036	0.012	*	Wilcoxon	0.67
threshold-based multifunctionality	Grass	Shrub	0.0119252335930176	0.036	0.012	*	Wilcoxon	0.67
threshold-based multifunctionality	Mosaic	Shrub	0.14123816388882	0.14	0.141	ns	Wilcoxon	0.67
threshold-based multifunctionality	Grass	Mosaic	0.0119252335930176	0.036	0.012	*	Wilcoxon	0.68
threshold-based multifunctionality	Grass	Shrub	0.0119252335930176	0.036	0.012	*	Wilcoxon	0.68
threshold-based multifunctionality	Mosaic	Shrub	0.14123816388882	0.14	0.141	ns	Wilcoxon	0.68
threshold-based multifunctionality	Grass	Mosaic	0.00793650793650794	0.024	0.0079	**	Wilcoxon	0.69
threshold-based multifunctionality	Grass	Shrub	0.0116673123433194	0.024	0.0117	*	Wilcoxon	0.69
threshold-based multifunctionality	Mosaic	Shrub	0.14123816388882	0.14	0.1412	ns	Wilcoxon	0.69
threshold-based multifunctionality	Grass	Mosaic	0.0211766578543166	0.042	0.021	*	Wilcoxon	0.7
threshold-based multifunctionality	Grass	Shrub	0.0119252335930176	0.036	0.012	*	Wilcoxon	0.7
threshold-based multifunctionality	Mosaic	Shrub	0.150793650793651	0.15	0.151	ns	Wilcoxon	0.7
threshold-based multifunctionality	Grass	Mosaic	0.0952380952380952	0.12	0.095	ns	Wilcoxon	0.71
threshold-based multifunctionality	Grass	Shrub	0.0119252335930176	0.036	0.012	*	Wilcoxon	0.71
threshold-based multifunctionality	Mosaic	Shrub	0.0593270609465235	0.12	0.059	ns	Wilcoxon	0.71
threshold-based multifunctionality	Grass	Mosaic	0.0952380952380952	0.095	0.0952	ns	Wilcoxon	0.72
threshold-based multifunctionality	Grass	Shrub	0.00793650793650794	0.024	0.0079	**	Wilcoxon	0.72
threshold-based multifunctionality	Mosaic	Shrub	0.0465329850745106	0.093	0.0465	*	Wilcoxon	0.72
threshold-based multifunctionality	Grass	Mosaic	0.074912899304446	0.075	0.0749	ns	Wilcoxon	0.73
threshold-based multifunctionality	Grass	Shrub	0.00793650793650794	0.024	0.0079	**	Wilcoxon	0.73
threshold-based multifunctionality	Mosaic	Shrub	0.0278029624346493	0.056	0.0278	*	Wilcoxon	0.73
threshold-based multifunctionality	Grass	Mosaic	0.0593270609465235	0.059	0.059	ns	Wilcoxon	0.74
threshold-based multifunctionality	Grass	Shrub	0.0119252335930176	0.036	0.012	*	Wilcoxon	0.74
threshold-based multifunctionality	Mosaic	Shrub	0.0158730158730159	0.036	0.016	*	Wilcoxon	0.74
threshold-based multifunctionality	Grass	Mosaic	0.0555555555555556	0.056	0.0556	ns	Wilcoxon	0.75
threshold-based multifunctionality	Grass	Shrub	0.00793650793650794	0.024	0.0079	**	Wilcoxon	0.75
threshold-based multifunctionality	Mosaic	Shrub	0.0158730158730159	0.032	0.0159	*	Wilcoxon	0.75
threshold-based multifunctionality	Grass	Mosaic	0.0555555555555556	0.063	0.0556	ns	Wilcoxon	0.76
threshold-based multifunctionality	Grass	Shrub	0.00793650793650794	0.024	0.0079	**	Wilcoxon	0.76
threshold-based multifunctionality	Mosaic	Shrub	0.0317460317460317	0.063	0.0317	*	Wilcoxon	0.76
threshold-based multifunctionality	Grass	Mosaic	0.0555555555555556	0.056	0.056	ns	Wilcoxon	0.77
threshold-based multifunctionality	Grass	Shrub	0.0119252335930176	0.036	0.012	*	Wilcoxon	0.77
threshold-based multifunctionality	Mosaic	Shrub	0.0119252335930176	0.036	0.012	*	Wilcoxon	0.77
threshold-based multifunctionality	Grass	Mosaic	0.0926917161244465	0.093	0.093	ns	Wilcoxon	0.78
threshold-based multifunctionality	Grass	Shrub	0.0119252335930176	0.036	0.012	*	Wilcoxon	0.78
threshold-based multifunctionality	Mosaic	Shrub	0.0119252335930176	0.036	0.012	*	Wilcoxon	0.78
threshold-based multifunctionality	Grass	Mosaic	0.247705870491867	0.25	0.2477	ns	Wilcoxon	0.79
threshold-based multifunctionality	Grass	Shrub	0.00793650793650794	0.024	0.0079	**	Wilcoxon	0.79
threshold-based multifunctionality	Mosaic	Shrub	0.0119252335930176	0.024	0.0119	*	Wilcoxon	0.79
threshold-based multifunctionality	Grass	Mosaic	0.344266548091081	0.34	0.3443	ns	Wilcoxon	0.8
threshold-based multifunctionality	Grass	Shrub	0.00793650793650794	0.024	0.0079	**	Wilcoxon	0.8
threshold-based multifunctionality	Mosaic	Shrub	0.0119252335930176	0.024	0.0119	*	Wilcoxon	0.8
threshold-based multifunctionality	Grass	Mosaic	0.420634920634921	0.42	0.4206	ns	Wilcoxon	0.81
threshold-based multifunctionality	Grass	Shrub	0.00793650793650794	0.024	0.0079	**	Wilcoxon	0.81
threshold-based multifunctionality	Mosaic	Shrub	0.00793650793650794	0.024	0.0079	**	Wilcoxon	0.81
threshold-based multifunctionality	Grass	Mosaic	0.249152638581927	0.25	0.249	ns	Wilcoxon	0.82
threshold-based multifunctionality	Grass	Shrub	0.0119252335930176	0.036	0.012	*	Wilcoxon	0.82
threshold-based multifunctionality	Mosaic	Shrub	0.0119252335930176	0.036	0.012	*	Wilcoxon	0.82
threshold-based multifunctionality	Grass	Mosaic	0.247705870491867	0.25	0.2477	ns	Wilcoxon	0.83
threshold-based multifunctionality	Grass	Shrub	0.0119252335930176	0.024	0.0119	*	Wilcoxon	0.83
threshold-based multifunctionality	Mosaic	Shrub	0.00793650793650794	0.024	0.0079	**	Wilcoxon	0.83
threshold-based multifunctionality	Grass	Mosaic	0.30952380952381	0.31	0.3095	ns	Wilcoxon	0.84
threshold-based multifunctionality	Grass	Shrub	0.00793650793650794	0.024	0.0079	**	Wilcoxon	0.84
threshold-based multifunctionality	Mosaic	Shrub	0.0159706963537801	0.032	0.0160	*	Wilcoxon	0.84
threshold-based multifunctionality	Grass	Mosaic	0.30952380952381	0.31	0.3095	ns	Wilcoxon	0.85
threshold-based multifunctionality	Grass	Shrub	0.00793650793650794	0.024	0.0079	**	Wilcoxon	0.85
threshold-based multifunctionality	Mosaic	Shrub	0.0158730158730159	0.032	0.0159	*	Wilcoxon	0.85
threshold-based multifunctionality	Grass	Mosaic	0.547619047619048	0.55	0.5476	ns	Wilcoxon	0.86
threshold-based multifunctionality	Grass	Shrub	0.00793650793650794	0.024	0.0079	**	Wilcoxon	0.86
threshold-based multifunctionality	Mosaic	Shrub	0.0317460317460317	0.063	0.0317	*	Wilcoxon	0.86
threshold-based multifunctionality	Grass	Mosaic	0.338268878869687	0.34	0.338	ns	Wilcoxon	0.87
threshold-based multifunctionality	Grass	Shrub	0.0114120363860017	0.034	0.011	*	Wilcoxon	0.87
threshold-based multifunctionality	Mosaic	Shrub	0.0361451420465623	0.072	0.036	*	Wilcoxon	0.87
threshold-based multifunctionality	Grass	Mosaic	0.529619299003452	0.53	0.530	ns	Wilcoxon	0.88
threshold-based multifunctionality	Grass	Shrub	0.0119252335930176	0.036	0.012	*	Wilcoxon	0.88
threshold-based multifunctionality	Mosaic	Shrub	0.0317460317460317	0.063	0.032	*	Wilcoxon	0.88
threshold-based multifunctionality	Grass	Mosaic	0.753298033462838	0.75	0.7533	ns	Wilcoxon	0.89
threshold-based multifunctionality	Grass	Shrub	0.00793650793650794	0.024	0.0079	**	Wilcoxon	0.89
threshold-based multifunctionality	Mosaic	Shrub	0.0317460317460317	0.063	0.0317	*	Wilcoxon	0.89
threshold-based multifunctionality	Grass	Mosaic	0.600401848096969	0.6	0.600	ns	Wilcoxon	0.9
threshold-based multifunctionality	Grass	Shrub	0.0119252335930176	0.036	0.012	*	Wilcoxon	0.9
threshold-based multifunctionality	Mosaic	Shrub	0.0361451420465623	0.072	0.036	*	Wilcoxon	0.9
threshold-based multifunctionality	Grass	Mosaic	0.294801991933705	0.29	0.295	ns	Wilcoxon	0.91
threshold-based multifunctionality	Grass	Shrub	0.0114120363860017	0.034	0.011	*	Wilcoxon	0.91
threshold-based multifunctionality	Mosaic	Shrub	0.0355788332395941	0.071	0.036	*	Wilcoxon	0.91
threshold-based multifunctionality	Grass	Mosaic	0.463343882565217	0.46	0.463	ns	Wilcoxon	0.92
threshold-based multifunctionality	Grass	Shrub	0.0119252335930176	0.036	0.012	*	Wilcoxon	0.92
threshold-based multifunctionality	Mosaic	Shrub	0.0361451420465623	0.072	0.036	*	Wilcoxon	0.92
threshold-based multifunctionality	Grass	Mosaic	0.833534342865583	0.83	0.834	ns	Wilcoxon	0.93
threshold-based multifunctionality	Grass	Shrub	0.0119252335930176	0.036	0.012	*	Wilcoxon	0.93
threshold-based multifunctionality	Mosaic	Shrub	0.0361451420465623	0.072	0.036	*	Wilcoxon	0.93
threshold-based multifunctionality	Grass	Mosaic	0.752567100069272	0.75	0.753	ns	Wilcoxon	0.94
threshold-based multifunctionality	Grass	Shrub	0.0116673123433194	0.035	0.012	*	Wilcoxon	0.94
threshold-based multifunctionality	Mosaic	Shrub	0.0361451420465623	0.072	0.036	*	Wilcoxon	0.94
threshold-based multifunctionality	Grass	Mosaic	1	1	1.000	ns	Wilcoxon	0.95
threshold-based multifunctionality	Grass	Shrub	0.0119252335930176	0.036	0.012	*	Wilcoxon	0.95
threshold-based multifunctionality	Mosaic	Shrub	0.0361451420465623	0.072	0.036	*	Wilcoxon	0.95
threshold-based multifunctionality	Grass	Mosaic	1	1	1.0000	ns	Wilcoxon	0.96
threshold-based multifunctionality	Grass	Shrub	0.00793650793650794	0.024	0.0079	**	Wilcoxon	0.96
threshold-based multifunctionality	Mosaic	Shrub	0.0465329850745106	0.093	0.0465	*	Wilcoxon	0.96
threshold-based multifunctionality	Grass	Mosaic	0.916308031083386	0.92	0.916	ns	Wilcoxon	0.97
threshold-based multifunctionality	Grass	Shrub	0.0119252335930176	0.036	0.012	*	Wilcoxon	0.97
threshold-based multifunctionality	Mosaic	Shrub	0.0555555555555556	0.11	0.056	ns	Wilcoxon	0.97
threshold-based multifunctionality	Grass	Mosaic	1	1	1.000	ns	Wilcoxon	0.98
threshold-based multifunctionality	Grass	Shrub	0.0119252335930176	0.036	0.012	*	Wilcoxon	0.98
threshold-based multifunctionality	Mosaic	Shrub	0.0936926194932482	0.19	0.094	ns	Wilcoxon	0.98
threshold-based multifunctionality	Grass	Mosaic	1	1	1.000	ns	Wilcoxon	0.99
threshold-based multifunctionality	Grass	Shrub	0.0116673123433194	0.035	0.012	*	Wilcoxon	0.99
threshold-based multifunctionality	Mosaic	Shrub	0.0465329850745106	0.093	0.047	*	Wilcoxon	0.99
threshold-based multifunctionality	Grass	Mosaic	0.595883090565178	0.6	0.596	ns	Wilcoxon	1
threshold-based multifunctionality	Grass	Shrub	0.0111594252829148	0.033	0.011	*	Wilcoxon	1
threshold-based multifunctionality	Mosaic	Shrub	0.0317460317460317	0.063	0.032	*	Wilcoxon	1
