# Supplementary material for: Shrub expansion raises both aboveground and underground multifunctionality on a subtropical plateau grassland: coupling multitrophic community assembly to multifunctionality and functional trade-off
Source: Front Microbiol. 2024 Jan 11;14:1339125. doi: 10.3389/fmicb.2023.1339125 (PMC10808678; doi:10.3389/fmicb.2023.1339125)
Supplement: Supplementary file 1 [file Data_Sheet_1.zip › Table.S2.xlsx]

## Sheet: Sheet1
Kruskal-Wallis rank sum test of underground functions among shrub encroachment stages
No.	Functions	Abbreviations for functions	Statistic	P.value	Method
1	Soil organic carbon content	OC	12.5	0.00193045	Kruskal-Wallis rank sum test
2	Soil active organic carbon content	AOC	10.58	0.00504176	Kruskal-Wallis rank sum test
3	Soil recalcitrant organic carbon content	ROC	12.5	0.00193045	Kruskal-Wallis rank sum test
4	Heavy organic carbon content	HOC	12.5	0.00193045	Kruskal-Wallis rank sum test
5	Soil light organic carbon content	LOC	10.82	0.00447164	Kruskal-Wallis rank sum test
6	Soil particle organic carbon content	POC	10.22	0.00603608	Kruskal-Wallis rank sum test
7	Mineral-associated soil organic carbon content	MAOC	12.5	0.00193045	Kruskal-Wallis rank sum test
8	Soil oxidizable organic carbon content	OxidizableOC	12.5	0.00193045	Kruskal-Wallis rank sum test
9	Soil dissolved organic carbon content	DOC	9.5	0.00865169	Kruskal-Wallis rank sum test
10	Soil microbial biomass carbon	MBC	2.24	0.32628	Kruskal-Wallis rank sum test
11	Soil mineralizable carbon content	MineralizableC	1.82	0.402524	Kruskal-Wallis rank sum test
12	The ratio of unprotective organic carbon to soil organic carbon	UnprotectiveOCratio	3.66	0.160414	Kruskal-Wallis rank sum test
13	Soil unprotective organic carbon content	UnprotectiveOC	10.22	0.00603608	Kruskal-Wallis rank sum test
14	Soil protective organic carbon content	ProtectiveOC	12.5	0.00193045	Kruskal-Wallis rank sum test
15	Conversion rate of soil non protective organic carbon to protective organic carbon	K	3.66	0.160414	Kruskal-Wallis rank sum test
16	The ratio of soil dissolved organic carbon to soil organic carbon	DOCratio	9.78	0.00752142	Kruskal-Wallis rank sum test
17	The rate of oxidizable organic carbon to organic carbon	OxidizableOCratio	1.52	0.467666	Kruskal-Wallis rank sum test
18	Ratio of soil microbial biomass carbon to soil organic carbon	MBCratio	12.02	0.00245409	Kruskal-Wallis rank sum test
19	Ratio of mineral-associated soil organic carbon to soil organic carbon	MineralizableCratio	12.5	0.00193045	Kruskal-Wallis rank sum test
20	Soil carbon activity	CA	6.02	0.0492917	Kruskal-Wallis rank sum test
21	Soil microbial biomass nitrogen content	MBN	6.14	0.0464212	Kruskal-Wallis rank sum test
22	Soil microbial biomass phosphorus	MBP	6.86	0.0323869	Kruskal-Wallis rank sum test
23	Soil total nitrogen content	TN	12.5	0.00193045	Kruskal-Wallis rank sum test
24	Soil total potassium content	TK	10.82	0.00447164	Kruskal-Wallis rank sum test
25	Soil total phosphorus content	TP	11.18	0.00373503	Kruskal-Wallis rank sum test
26	Soil available nitrogen content	AN	12.02	0.00245409	Kruskal-Wallis rank sum test
27	Soil available phosphorus	AP	4.56	0.102284	Kruskal-Wallis rank sum test
28	Soil available potassium content	AK	1.28	0.527292	Kruskal-Wallis rank sum test
29	Soil inorganic carbon content	IC	4.41891	0.109761	Kruskal-Wallis rank sum test
30	The ratio of organic carbon to total nitrogen	OC__TN	6.86	0.0323869	Kruskal-Wallis rank sum test
31	The ratio of soil organic carbon to soil total phosphorus	OC__TP	8.88	0.0117959	Kruskal-Wallis rank sum test
32	The ratio of soil total nitrogen to soil total phosphorus	TN__TP	12.5	0.00193045	Kruskal-Wallis rank sum test
33	Soil exchangeable calcium content	E_Ca	6.86	0.0323869	Kruskal-Wallis rank sum test
34	Soil exchangeable magnesium content	E_Mg	9.14	0.010358	Kruskal-Wallis rank sum test
35	Soil dithionite-extractable Fe oxides content	D_Fe2O3	10.26	0.00591656	Kruskal-Wallis rank sum test
36	Soil dithionite-extractable Al oxides content	D_Al2O3	10.82	0.00447164	Kruskal-Wallis rank sum test
37	Soil organically complexed Fe oxides content	OC_Fe2O3	10.5	0.00524752	Kruskal-Wallis rank sum test
38	Soil organically complexed Al oxides content	OC_Al2O3	9.62	0.00814786	Kruskal-Wallis rank sum test
39	Soil poorly crystalline Fe oxides content	PC_Fe2O3	10.64	0.00489275	Kruskal-Wallis rank sum test
40	Soil poorly crystalline Al oxides content	PC_Al2O3	10.82	0.00447164	Kruskal-Wallis rank sum test
41	Soil pH	pH	8	0.0183156	Kruskal-Wallis rank sum test
42	Soil bulk density	BD	1.22	0.543351	Kruskal-Wallis rank sum test
43	Soil water content	WC	2.54	0.280832	Kruskal-Wallis rank sum test
44	Soil total porosity	Totalporosity	2.22	0.329559	Kruskal-Wallis rank sum test
45	Soil capillary porosity	CP	1.68	0.431711	Kruskal-Wallis rank sum test
46	Soil nonecapillary porosity	NCP	0.14025	0.932277	Kruskal-Wallis rank sum test
47	Vanillin	Vanillin	4.94	0.0845849	Kruskal-Wallis rank sum test
48	Acetovanillone	Acetovanillone	5.18	0.07502	Kruskal-Wallis rank sum test
49	Acetosyringone	Acetosyringone	3.86	0.145148	Kruskal-Wallis rank sum test
50	vanillic acid	vanillic_acid	9.5	0.00865169	Kruskal-Wallis rank sum test
51	syringaldehyde	syringaldehyde	8.42	0.0148464	Kruskal-Wallis rank sum test
52	Syringic acid	syringic_acid	0.72	0.697676	Kruskal-Wallis rank sum test
53	p coumaric acid	p_coumaric_acid	8.42	0.0148464	Kruskal-Wallis rank sum test
54	Ferulic	ferulic	0.32	0.852144	Kruskal-Wallis rank sum test
55	Lignin phenol (plant residue) content in soil	L	1.5	0.472367	Kruskal-Wallis rank sum test
56	Hydroxycetic acid	Hydroxycetic_acid	4.22	0.121238	Kruskal-Wallis rank sum test
57	Hexadecane diacid	Hexadecane_diacid	7.28	0.0262523	Kruskal-Wallis rank sum test
58	9-10-p-hydroxy octadecane acid	X9_10_p_hydroxy_octadecane_acid	10.82	0.00447164	Kruskal-Wallis rank sum test
59	Hydroxy Octadecane-9-enolic acid	Hydroxy_Octadecane_9_enolic_acid	10.5	0.00524752	Kruskal-Wallis rank sum test
60	18-hydroxyoctadecanoic acid	X18_hydroxyoctadecanoic_acid	1.26	0.532592	Kruskal-Wallis rank sum test
61	Eicosane diacid	eicosane_diacid	9.92	0.00701293	Kruskal-Wallis rank sum test
62	Docosandioic acid	docosandioic_acid	9.42	0.00900478	Kruskal-Wallis rank sum test
63	Hydroxy Tetracosane acid	Hydroxy_Tetracosane_acid	8.82	0.0121552	Kruskal-Wallis rank sum test
64	Hydroxy hexadecanoic acid	Hydroxy_hexadecanoic_acid	5.78	0.0555762	Kruskal-Wallis rank sum test
65	Hydroxyoctacosanoic acid	Hydroxyoctacosanoic.acid	3.92	0.140858	Kruskal-Wallis rank sum test
66	Hydroxytriacontanoic acid	Hydroxytriacontanoic_acid	1.82	0.402524	Kruskal-Wallis rank sum test
67	Hydroxy Icosane acid	Hydroxy_Icosane_acid	9.5	0.00865169	Kruskal-Wallis rank sum test
68	Hydroxydocosanoic acid	Hydroxydocosanoic_acid	5.82	0.0544757	Kruskal-Wallis rank sum test
69	Keratin and xylon (plant residue) content in soil	B	9.38	0.00918669	Kruskal-Wallis rank sum test
70	N-pentadecane	N_pentadecane	10.82	0.00447164	Kruskal-Wallis rank sum test
71	Docosanol	docosanol	12.02	0.00245409	Kruskal-Wallis rank sum test
72	Docosanoic_acid	docosanoic_acid	10.5	0.00524752	Kruskal-Wallis rank sum test
73	Tetracosanol	tetracosanol	12.02	0.00245409	Kruskal-Wallis rank sum test
74	octacosane	octacosane	7.98	0.0184997	Kruskal-Wallis rank sum test
75	Lignoceric acid	lignoceric_acid	11.58	0.00305798	Kruskal-Wallis rank sum test
76	Nonacosane	Nonacosane	12.5	0.00193045	Kruskal-Wallis rank sum test
77	Pentacosanoic acid	pentacosanoic_acid	11.58	0.00305798	Kruskal-Wallis rank sum test
78	1-Hexacosanol	X1_Hexacosanol	12.02	0.00245409	Kruskal-Wallis rank sum test
79	Hexacosanoic acid	Hexacosanoic_Acid	12.5	0.00193045	Kruskal-Wallis rank sum test
80	Triacontane	triacontane	11.58	0.00305798	Kruskal-Wallis rank sum test
81	Hentriacontane	Hentriacontane	12.5	0.00193045	Kruskal-Wallis rank sum test
82	Octacosanol	Octacosanol	12.02	0.00245409	Kruskal-Wallis rank sum test
83	Octadecanoic acid	Octadecanoic_acid	12.5	0.00193045	Kruskal-Wallis rank sum test
84	Triacontanol	Triacontanol	12.02	0.00245409	Kruskal-Wallis rank sum test
85	Triacontanoic acid	triacontanoic_acid	12.5	0.00193045	Kruskal-Wallis rank sum test
86	Free lipid (plant residue) content in soil	F	12.02	0.00245409	Kruskal-Wallis rank sum test
87	Soil glucosamine content	glucosamine	11.58	0.00305798	Kruskal-Wallis rank sum test
88	Soil aminomannose content	Aminomannose	11.52	0.00315111	Kruskal-Wallis rank sum test
89	Soil galactosamine content	Galactosamine	12.02	0.00245409	Kruskal-Wallis rank sum test
90	Soil muramic acid content	Muramicacid	7.34	0.0254765	Kruskal-Wallis rank sum test
91	Glucosamine necromass carbon content	GluN_C	11.58	0.00305798	Kruskal-Wallis rank sum test
92	Necromass carbon content in Galactosamine	GalN_C	12.02	0.00245409	Kruskal-Wallis rank sum test
93	Necromass carbon in muramic acid	MurA_C	7.34	0.0254765	Kruskal-Wallis rank sum test
94	Fungal glucosamine necromass content	F_GluN	11.58	0.00305798	Kruskal-Wallis rank sum test
95	Fungal glucosamine necromass carbon content	FungalNC	11.58	0.00305798	Kruskal-Wallis rank sum test
96	Bacterial necromass carbon content	BacterialNC	7.34	0.0254765	Kruskal-Wallis rank sum test
97	The content of fungal necromass carbon and bacterial necromass carbon	FungalNC_BacterialNC	11.58	0.00305798	Kruskal-Wallis rank sum test
98	Fungal necromass nitrogen content	FungalNN	11.58	0.00305798	Kruskal-Wallis rank sum test
99	Bacterial necromass nitrogen content	BacterialNN	7.34	0.0254765	Kruskal-Wallis rank sum test
100	The content of fungal necromass nitrogen and bacterial necromass nitrogen	FungalNN_BacterialNN	11.58	0.00305798	Kruskal-Wallis rank sum test
101	The ratio of fungal necromass carbon to bacterial necromass carbon	FungalNC__BacterialNC	6.98	0.0305009	Kruskal-Wallis rank sum test
102	The ratio of fungal necromass nitrogen to bacterial necromass nitrogen	FungalNN__BacterialNN	6.98	0.0305009	Kruskal-Wallis rank sum test
103	The ratio of Fungal necromass carbon to soil organic carbon	FungalNCratio	4.38	0.111917	Kruskal-Wallis rank sum test
104	The ratio of bacterial necromass carbon to soil organic carbon	BacterialNCratio	6.18	0.045502	Kruskal-Wallis rank sum test
105	The ratio of Fungal necromass nitrogen to soil total nitrogen	FungalNNratio	4.38	0.111917	Kruskal-Wallis rank sum test
106	The ratio of bacterial necromass nitrogen to soil total nitrogen	BacterialNNratio	6.18	0.045502	Kruskal-Wallis rank sum test
107	Soil microbial carbon limitation	C_limitation	10.82	0.00447164	Kruskal-Wallis rank sum test
108	Soil β-Glucosidase	BGC	10.5188	0.00519847	Kruskal-Wallis rank sum test
109	Soil carbonic anhydrase	CAH	4.90628	0.0860229	Kruskal-Wallis rank sum test
110	Soil cellobiohydrolase	CBH	10.8783	0.00434322	Kruskal-Wallis rank sum test
111	Soil cellulase	Cellulase	6.99249	0.030311	Kruskal-Wallis rank sum test
112	Soil invertase	Invertase	12.5	0.00193045	Kruskal-Wallis rank sum test
113	Soil chitinase	chitinase	10.82	0.00447164	Kruskal-Wallis rank sum test
114	Soil aryl sulfatase	ASF	8.72	0.0127784	Kruskal-Wallis rank sum test
115	Soil aryl amidase	AAD	10.2784	0.00586251	Kruskal-Wallis rank sum test
116	Soil Aromatase (enzyme)	Aromatase	9.42	0.00900478	Kruskal-Wallis rank sum test
117	Soil amylase	AMS	11.6007	0.00302647	Kruskal-Wallis rank sum test
118	Soil α- Galactosidase (enzyme)	a_GAL	12.0415	0.00242785	Kruskal-Wallis rank sum test
119	Soil α-Manase (enzyme)	a_Manase	9.43052	0.00895753	Kruskal-Wallis rank sum test
120	Soil β- Galactosidase (enzyme)	b_GAL	10.26	0.00591656	Kruskal-Wallis rank sum test
121	Soil β-xylosidase	b_xylosidase	10.82	0.00447164	Kruskal-Wallis rank sum test
122	Soil ammonia monooxygenase	AMO	7.62222	0.0221236	Kruskal-Wallis rank sum test
123	Soil hemicellulase (enzyme)	Hemicellulase	10.22	0.00603608	Kruskal-Wallis rank sum test
124	Soil microbial nitrogen limitation	N_limitation	9.62	0.00814786	Kruskal-Wallis rank sum test
125	Soil N-acetyl-β-D-glucosidase	NAG	5.46	0.0652193	Kruskal-Wallis rank sum test
126	Soil leucine aminopeptidase	LAP	1.38748	0.499704	Kruskal-Wallis rank sum test
127	Soil Glutamine Synthase (enzyme)	GS	9.42	0.00900478	Kruskal-Wallis rank sum test
128	Soil nitrogenase	nitrogenase	5.74526	0.05655	Kruskal-Wallis rank sum test
129	Nitrate reductase containing copper ions in soil	CuNaR	0.56	0.755784	Kruskal-Wallis rank sum test
130	Soil containing cytochrome cd1 nitrite reductase	Nirs	9.5	0.00865169	Kruskal-Wallis rank sum test
131	Soil hydroxyammonia oxidoreductase	HAO	3.26583	0.195359	Kruskal-Wallis rank sum test
132	Soil soluble cytoplasmic nitrate reductase	SCNR	9.47191	0.00877405	Kruskal-Wallis rank sum test
133	Soil membrane relies on nitrate reductase	NarG	3.78	0.151072	Kruskal-Wallis rank sum test
134	Soil nitrate reductase	NAR	6.98	0.0305009	Kruskal-Wallis rank sum test
135	Soil nitrite oxidoreductase	NXR	10.82	0.00447164	Kruskal-Wallis rank sum test
136	Soil nitrite oxidase	NIO	0.98705	0.610471	Kruskal-Wallis rank sum test
137	Soil nitrous oxide reductase	N2OR	8.96	0.0113334	Kruskal-Wallis rank sum test
138	Soil nitric oxide reductase	NOR	7.84902	0.0197519	Kruskal-Wallis rank sum test
139	Soil nitric oxide synthase	NOS	11.2	0.00369786	Kruskal-Wallis rank sum test
140	Soil acid phosphatase	ACP	11.58	0.00305798	Kruskal-Wallis rank sum test
141	Soil poly⁃P⁃AMP⁃phosphotransferase	PAP	5.78	0.0555762	Kruskal-Wallis rank sum test
142	Soil extracellular polyphosphatase	EPP	1.47315	0.47875	Kruskal-Wallis rank sum test
143	Soil polyphosphate kinase	PPK	0.26	0.878095	Kruskal-Wallis rank sum test
144	Soil polyphosphate endonuclease	PPN	8.88	0.0117959	Kruskal-Wallis rank sum test
145	Soil polyphosphate esterase	PPX	9.7975	0.00745591	Kruskal-Wallis rank sum test
146	Soil alkaline phosphatase	ALP	5.74526	0.05655	Kruskal-Wallis rank sum test
147	Soil pyrophosphatase	PPA	10.0158	0.00668502	Kruskal-Wallis rank sum test
148	Soil polyphosphate mannose kinase	PPMK	10.2784	0.00586251	Kruskal-Wallis rank sum test
149	Soil polyphosphate fructose kinase	PPFK	9.5	0.00865169	Kruskal-Wallis rank sum test
150	Soil polyphosphate glucokinase	PPGK	11.58	0.00305798	Kruskal-Wallis rank sum test
151	Soil phosphate monoesterase	PMS	10.22	0.00603608	Kruskal-Wallis rank sum test
152	Soil phosphodiesterase	PDE	9.62	0.00814786	Kruskal-Wallis rank sum test
153	Soil phosphate acetaldehyde hydrolase	PAH	8.82	0.0121552	Kruskal-Wallis rank sum test
154	Soil metaphosphatase	MP	2.94	0.229925	Kruskal-Wallis rank sum test
155	Soil adenosine triphosphate enzyme	ATPase	10.5	0.00524752	Kruskal-Wallis rank sum test
156	Soil phytase	phytase	6.67191	0.0355805	Kruskal-Wallis rank sum test
157	Hypha rate of arbuscular mycorrhizal fungi	AMFhypha	2.22	0.329559	Kruskal-Wallis rank sum test
158	Arbuscules rate of arbuscular mycorrhizal fungi	AMFarbuscules	0.78	0.677057	Kruskal-Wallis rank sum test
159	Vesicle rate of arbuscular mycorrhizal fungi	AMFvesicle	0.781395	0.676585	Kruskal-Wallis rank sum test
160	AMF infection rate of root	AMFinfectionrate	6.67074	0.0356015	Kruskal-Wallis rank sum test
161	Hypha rate of dark septate endophytes	DSEhypha	2.06	0.357007	Kruskal-Wallis rank sum test
162	microsclerotias rate of dark septate endophytes	DSEmicrosclerotias	3.38	0.18452	Kruskal-Wallis rank sum test
163	infection rate of dark septate endophytes	DSEinfectionrate	2.31914	0.313621	Kruskal-Wallis rank sum test
164	ECM infection rate of root	ECMinfectionrate	5.15628	0.0759149	Kruskal-Wallis rank sum test
165	root biomass	root	2.54	0.280832	Kruskal-Wallis rank sum test
166	root Length	Length	4.94	0.0845849	Kruskal-Wallis rank sum test
167	Root surface area	Surfacearea	2.18	0.336216	Kruskal-Wallis rank sum test
168	Root average diameter	Average_diameter	0.78	0.677057	Kruskal-Wallis rank sum test
169	root Length per root Volume	LenPerVol	4.94	0.0845849	Kruskal-Wallis rank sum test
170	Root volume	RootVolume	0.42	0.810584	Kruskal-Wallis rank sum test
171	Root tips	Tips	0.98	0.612626	Kruskal-Wallis rank sum test
172	root Forks	Forks	2.66	0.264477	Kruskal-Wallis rank sum test
173	root acid phosphatase	root_ACP	6.66	0.0357931	Kruskal-Wallis rank sum test
174	Root organic acid content	root_organicacid	9.65848	0.00799258	Kruskal-Wallis rank sum test
175	Relative abundance of arbuscular mycorrhizal fungi	ArbuscularMycorrhizalFungi	1.46	0.481909	Kruskal-Wallis rank sum test
176	Relative abundance of soil ectomycorrhizal fungi	EctomycorrhizalFungi	9.78	0.00752142	Kruskal-Wallis rank sum test
177	Relative abundance of soil symbiotroph fungi	Symbiotrophfungi	2.06	0.357007	Kruskal-Wallis rank sum test
178	Relative abundance of soil fungal plant pathogen	Fungal_plant_pathogen	3.62	0.163654	Kruskal-Wallis rank sum test
179	Relative abundance of pathotroph fungi	Pathotrophfungi	1.04	0.594521	Kruskal-Wallis rank sum test
180	Relative abundance of soil bacterial ABC transporters (antibiotics resistance gene)	ABC_transporters	3.38	0.18452	Kruskal-Wallis rank sum test
181	Relative abundance of soil bacterial Aminoglycoside (antibiotics resistance gene)	Aminoglycoside	9.5	0.00865169	Kruskal-Wallis rank sum test
182	Relative abundance of soil bacterial Bacitracin (antibiotics resistance gene)	Bacitracin	7.74	0.0208584	Kruskal-Wallis rank sum test
183	Relative abundance of soil bacterial β-lactam (antibiotics resistance gene)	Beta_Lactam	10.5	0.00524752	Kruskal-Wallis rank sum test
184	Relative abundance of soil bacterial Cationic antimicrobial peptide (antibiotics resistance gene)	Cationic_antimicrobial_peptide	8.78	0.0124007	Kruskal-Wallis rank sum test
185	Relative abundance of soil bacterial Colistin (antibiotics resistance gene)	Colistin	4.16	0.12493	Kruskal-Wallis rank sum test
186	Relative abundance of soil bacterial Fosfomycin (antibiotics resistance gene)	Fosfomycin	0.808889	0.667347	Kruskal-Wallis rank sum test
187	Relative abundance of soil bacterial fosmidomycin (antibiotics resistance gene)	Fosmidomycin	10.22	0.00603608	Kruskal-Wallis rank sum test
188	Relative abundance of soil bacterial Kasugamycin (antibiotics resistance gene)	Kasugamycin	9.78	0.00752142	Kruskal-Wallis rank sum test
189	Relative abundance of soil bacterial lincomycin (antibiotics resistance gene)	Lincomycin	12.5	0.00193045	Kruskal-Wallis rank sum test
190	Relative abundance of soil bacterial Macrolide (antibiotics resistance gene)	Macrolide	8.34	0.0154523	Kruskal-Wallis rank sum test
191	Relative abundance of soil bacterial Multidrug (antibiotics resistance gene)	Multidrug	11.58	0.00305798	Kruskal-Wallis rank sum test
192	Relative abundance of soil bacterial multidrug (antibiotics resistance gene)	multidrug	9.5	0.00865169	Kruskal-Wallis rank sum test
193	Relative abundance of soil bacterialmupirocin (antibiotics resistance gene)	Mupirocin	12.5	0.00193045	Kruskal-Wallis rank sum test
194	Relative abundance of soil bacterial Peptidases_and_inhibitors (antibiotics resistance gene)	Peptidases_and_inhibitors	6	0.0497871	Kruskal-Wallis rank sum test
195	Phenicol	Phenicol	4.56	0.102284	Kruskal-Wallis rank sum test
196	Relative abundance of soil bacterial quinolone (antibiotics resistance gene)	Quinolone	10.82	0.00447164	Kruskal-Wallis rank sum test
197	Relative abundance of soil bacterial sulfonamide (antibiotics resistance gene)	Sulfonamide	12.5	0.00193045	Kruskal-Wallis rank sum test
198	Relative abundance of soil bacterial Tetracycline (antibiotics resistance gene)	Tetracycline	9.78	0.00752142	Kruskal-Wallis rank sum test
199	Relative abundance of soil bacterial trimethoprim (antibiotics resistance gene)	trimethoprim	2.28235	0.319443	Kruskal-Wallis rank sum test
200	Relative abundance of soil bacterial Vancomycin (antibiotics resistance gene)	Vancomycin	9.38	0.00918669	Kruskal-Wallis rank sum test
201	Relative abundance of soil total bacterial antibiotics resistance gene	Total_ARGs	9.62	0.00814786	Kruskal-Wallis rank sum test
