# Supplementary material for: Shrub expansion raises both aboveground and underground multifunctionality on a subtropical plateau grassland: coupling multitrophic community assembly to multifunctionality and functional trade-off
Source: Front Microbiol. 2024 Jan 11;14:1339125. doi: 10.3389/fmicb.2023.1339125 (PMC10808678; doi:10.3389/fmicb.2023.1339125)
Supplement: Supplementary file 1 [file Data_Sheet_1.zip › Table.S21.txt]

Kruskal-Wallis rank sum test of averaging-based multifunctionality (for entire ecosystem functions) at each number among shrub encroachment stages
item	p	p.adj	p.format	p.signif	method	number
averaging-based multifunctionality	0	0	<2e-16	****	Kruskal-Wallis	2
averaging-based multifunctionality	0	0	<2e-16	****	Kruskal-Wallis	3
averaging-based multifunctionality	0	0	<2e-16	****	Kruskal-Wallis	4
averaging-based multifunctionality	0	0	<2e-16	****	Kruskal-Wallis	5
averaging-based multifunctionality	0	0	<2e-16	****	Kruskal-Wallis	6
averaging-based multifunctionality	0	0	<2e-16	****	Kruskal-Wallis	7
averaging-based multifunctionality	0	0	<2e-16	****	Kruskal-Wallis	8
averaging-based multifunctionality	0	0	<2e-16	****	Kruskal-Wallis	9
averaging-based multifunctionality	0	0	<2e-16	****	Kruskal-Wallis	10
averaging-based multifunctionality	0	0	<2e-16	****	Kruskal-Wallis	11
averaging-based multifunctionality	0	0	<2e-16	****	Kruskal-Wallis	12
averaging-based multifunctionality	0	0	<2e-16	****	Kruskal-Wallis	13
averaging-based multifunctionality	0	0	<2e-16	****	Kruskal-Wallis	14
averaging-based multifunctionality	0	0	<2e-16	****	Kruskal-Wallis	15
averaging-based multifunctionality	0	0	<2e-16	****	Kruskal-Wallis	16
averaging-based multifunctionality	0	0	<2e-16	****	Kruskal-Wallis	17
averaging-based multifunctionality	0	0	<2e-16	****	Kruskal-Wallis	18
averaging-based multifunctionality	0	0	<2e-16	****	Kruskal-Wallis	19
averaging-based multifunctionality	0	0	<2e-16	****	Kruskal-Wallis	20
averaging-based multifunctionality	0	0	<2e-16	****	Kruskal-Wallis	21
averaging-based multifunctionality	0	0	<2e-16	****	Kruskal-Wallis	22
averaging-based multifunctionality	0	0	<2e-16	****	Kruskal-Wallis	23
averaging-based multifunctionality	0	0	<2e-16	****	Kruskal-Wallis	24
averaging-based multifunctionality	0	0	<2e-16	****	Kruskal-Wallis	25
averaging-based multifunctionality	0	0	<2e-16	****	Kruskal-Wallis	26
averaging-based multifunctionality	0	0	<2e-16	****	Kruskal-Wallis	27
averaging-based multifunctionality	0	0	<2e-16	****	Kruskal-Wallis	28
averaging-based multifunctionality	0	0	<2e-16	****	Kruskal-Wallis	29
averaging-based multifunctionality	0	0	<2e-16	****	Kruskal-Wallis	30
averaging-based multifunctionality	0	0	<2e-16	****	Kruskal-Wallis	31
averaging-based multifunctionality	0	0	<2e-16	****	Kruskal-Wallis	32
averaging-based multifunctionality	0	0	<2e-16	****	Kruskal-Wallis	33
averaging-based multifunctionality	0	0	<2e-16	****	Kruskal-Wallis	34
averaging-based multifunctionality	0	0	<2e-16	****	Kruskal-Wallis	35
averaging-based multifunctionality	0	0	<2e-16	****	Kruskal-Wallis	36
averaging-based multifunctionality	0	0	<2e-16	****	Kruskal-Wallis	37
averaging-based multifunctionality	0	0	<2e-16	****	Kruskal-Wallis	38
averaging-based multifunctionality	0	0	<2e-16	****	Kruskal-Wallis	39
averaging-based multifunctionality	0	0	<2e-16	****	Kruskal-Wallis	40
averaging-based multifunctionality	0	0	<2e-16	****	Kruskal-Wallis	41
averaging-based multifunctionality	0	0	<2e-16	****	Kruskal-Wallis	42
averaging-based multifunctionality	0	0	<2e-16	****	Kruskal-Wallis	43
averaging-based multifunctionality	0	0	<2e-16	****	Kruskal-Wallis	44
averaging-based multifunctionality	0	0	<2e-16	****	Kruskal-Wallis	45
averaging-based multifunctionality	0	0	<2e-16	****	Kruskal-Wallis	46
averaging-based multifunctionality	0	0	<2e-16	****	Kruskal-Wallis	47
averaging-based multifunctionality	0	0	<2e-16	****	Kruskal-Wallis	48
averaging-based multifunctionality	0	0	<2e-16	****	Kruskal-Wallis	49
averaging-based multifunctionality	0	0	<2e-16	****	Kruskal-Wallis	50
averaging-based multifunctionality	0	0	<2e-16	****	Kruskal-Wallis	51
averaging-based multifunctionality	0	0	<2e-16	****	Kruskal-Wallis	52
averaging-based multifunctionality	0	0	<2e-16	****	Kruskal-Wallis	53
averaging-based multifunctionality	0	0	<2e-16	****	Kruskal-Wallis	54
averaging-based multifunctionality	0	0	<2e-16	****	Kruskal-Wallis	55
averaging-based multifunctionality	0	0	<2e-16	****	Kruskal-Wallis	56
averaging-based multifunctionality	0	0	<2e-16	****	Kruskal-Wallis	57
averaging-based multifunctionality	0	0	<2e-16	****	Kruskal-Wallis	58
averaging-based multifunctionality	0	0	<2e-16	****	Kruskal-Wallis	59
averaging-based multifunctionality	0	0	<2e-16	****	Kruskal-Wallis	60
averaging-based multifunctionality	0	0	<2e-16	****	Kruskal-Wallis	61
averaging-based multifunctionality	0	0	<2e-16	****	Kruskal-Wallis	62
averaging-based multifunctionality	0	0	<2e-16	****	Kruskal-Wallis	63
averaging-based multifunctionality	0	0	<2e-16	****	Kruskal-Wallis	64
averaging-based multifunctionality	0	0	<2e-16	****	Kruskal-Wallis	65
averaging-based multifunctionality	0	0	<2e-16	****	Kruskal-Wallis	66
averaging-based multifunctionality	0	0	<2e-16	****	Kruskal-Wallis	67
averaging-based multifunctionality	0	0	<2e-16	****	Kruskal-Wallis	68
averaging-based multifunctionality	0	0	<2e-16	****	Kruskal-Wallis	69
averaging-based multifunctionality	0	0	<2e-16	****	Kruskal-Wallis	70
averaging-based multifunctionality	0	0	<2e-16	****	Kruskal-Wallis	71
averaging-based multifunctionality	0	0	<2e-16	****	Kruskal-Wallis	72
averaging-based multifunctionality	0	0	<2e-16	****	Kruskal-Wallis	73
averaging-based multifunctionality	0	0	<2e-16	****	Kruskal-Wallis	74
averaging-based multifunctionality	0	0	<2e-16	****	Kruskal-Wallis	75
averaging-based multifunctionality	0	0	<2e-16	****	Kruskal-Wallis	76
averaging-based multifunctionality	0	0	<2e-16	****	Kruskal-Wallis	77
averaging-based multifunctionality	0	0	<2e-16	****	Kruskal-Wallis	78
averaging-based multifunctionality	0	0	<2e-16	****	Kruskal-Wallis	79
averaging-based multifunctionality	0	0	<2e-16	****	Kruskal-Wallis	80
averaging-based multifunctionality	0	0	<2e-16	****	Kruskal-Wallis	81
averaging-based multifunctionality	0	0	<2e-16	****	Kruskal-Wallis	82
averaging-based multifunctionality	0	0	<2e-16	****	Kruskal-Wallis	83
averaging-based multifunctionality	0	0	<2e-16	****	Kruskal-Wallis	84
averaging-based multifunctionality	0	0	<2e-16	****	Kruskal-Wallis	85
averaging-based multifunctionality	0	0	<2e-16	****	Kruskal-Wallis	86
averaging-based multifunctionality	0	0	<2e-16	****	Kruskal-Wallis	87
averaging-based multifunctionality	0	0	<2e-16	****	Kruskal-Wallis	88
averaging-based multifunctionality	0	0	<2e-16	****	Kruskal-Wallis	89
averaging-based multifunctionality	0	0	<2e-16	****	Kruskal-Wallis	90
averaging-based multifunctionality	0	0	<2e-16	****	Kruskal-Wallis	91
averaging-based multifunctionality	0	0	<2e-16	****	Kruskal-Wallis	92
averaging-based multifunctionality	0	0	<2e-16	****	Kruskal-Wallis	93
averaging-based multifunctionality	0	0	<2e-16	****	Kruskal-Wallis	94
averaging-based multifunctionality	0	0	<2e-16	****	Kruskal-Wallis	95
averaging-based multifunctionality	0	0	<2e-16	****	Kruskal-Wallis	96
averaging-based multifunctionality	0	0	<2e-16	****	Kruskal-Wallis	97
averaging-based multifunctionality	0	0	<2e-16	****	Kruskal-Wallis	98
averaging-based multifunctionality	0	0	<2e-16	****	Kruskal-Wallis	99
averaging-based multifunctionality	0	0	<2e-16	****	Kruskal-Wallis	100
averaging-based multifunctionality	0	0	<2e-16	****	Kruskal-Wallis	101
averaging-based multifunctionality	0	0	<2e-16	****	Kruskal-Wallis	102
averaging-based multifunctionality	0	0	<2e-16	****	Kruskal-Wallis	103
averaging-based multifunctionality	0	0	<2e-16	****	Kruskal-Wallis	104
averaging-based multifunctionality	0	0	<2e-16	****	Kruskal-Wallis	105
averaging-based multifunctionality	0	0	<2e-16	****	Kruskal-Wallis	106
averaging-based multifunctionality	0	0	<2e-16	****	Kruskal-Wallis	107
averaging-based multifunctionality	0	0	<2e-16	****	Kruskal-Wallis	108
averaging-based multifunctionality	0	0	<2e-16	****	Kruskal-Wallis	109
averaging-based multifunctionality	0	0	<2e-16	****	Kruskal-Wallis	110
averaging-based multifunctionality	0	0	<2e-16	****	Kruskal-Wallis	111
averaging-based multifunctionality	0	0	<2e-16	****	Kruskal-Wallis	112
averaging-based multifunctionality	0	0	<2e-16	****	Kruskal-Wallis	113
averaging-based multifunctionality	0	0	<2e-16	****	Kruskal-Wallis	114
averaging-based multifunctionality	0	0	<2e-16	****	Kruskal-Wallis	115
averaging-based multifunctionality	0	0	<2e-16	****	Kruskal-Wallis	116
averaging-based multifunctionality	0	0	<2e-16	****	Kruskal-Wallis	117
averaging-based multifunctionality	0	0	<2e-16	****	Kruskal-Wallis	118
averaging-based multifunctionality	0	0	<2e-16	****	Kruskal-Wallis	119
averaging-based multifunctionality	0	0	<2e-16	****	Kruskal-Wallis	120
averaging-based multifunctionality	0	0	<2e-16	****	Kruskal-Wallis	121
averaging-based multifunctionality	0	0	<2e-16	****	Kruskal-Wallis	122
averaging-based multifunctionality	0	0	<2e-16	****	Kruskal-Wallis	123
averaging-based multifunctionality	0	0	<2e-16	****	Kruskal-Wallis	124
averaging-based multifunctionality	0	0	<2e-16	****	Kruskal-Wallis	125
averaging-based multifunctionality	0	0	<2e-16	****	Kruskal-Wallis	126
averaging-based multifunctionality	0	0	<2e-16	****	Kruskal-Wallis	127
averaging-based multifunctionality	0	0	<2e-16	****	Kruskal-Wallis	128
averaging-based multifunctionality	0	0	<2e-16	****	Kruskal-Wallis	129
averaging-based multifunctionality	0	0	<2e-16	****	Kruskal-Wallis	130
averaging-based multifunctionality	0	0	<2e-16	****	Kruskal-Wallis	131
averaging-based multifunctionality	0	0	<2e-16	****	Kruskal-Wallis	132
averaging-based multifunctionality	0	0	<2e-16	****	Kruskal-Wallis	133
averaging-based multifunctionality	0	0	<2e-16	****	Kruskal-Wallis	134
averaging-based multifunctionality	0	0	<2e-16	****	Kruskal-Wallis	135
averaging-based multifunctionality	0	0	<2e-16	****	Kruskal-Wallis	136
averaging-based multifunctionality	0	0	<2e-16	****	Kruskal-Wallis	137
averaging-based multifunctionality	0	0	<2e-16	****	Kruskal-Wallis	138
averaging-based multifunctionality	0	0	<2e-16	****	Kruskal-Wallis	139
averaging-based multifunctionality	0	0	<2e-16	****	Kruskal-Wallis	140
averaging-based multifunctionality	0	0	<2e-16	****	Kruskal-Wallis	141
averaging-based multifunctionality	0	0	<2e-16	****	Kruskal-Wallis	142
averaging-based multifunctionality	0	0	<2e-16	****	Kruskal-Wallis	143
averaging-based multifunctionality	0	0	<2e-16	****	Kruskal-Wallis	144
averaging-based multifunctionality	0	0	<2e-16	****	Kruskal-Wallis	145
averaging-based multifunctionality	0	0	<2e-16	****	Kruskal-Wallis	146
averaging-based multifunctionality	0	0	<2e-16	****	Kruskal-Wallis	147
averaging-based multifunctionality	0	0	<2e-16	****	Kruskal-Wallis	148
averaging-based multifunctionality	0	0	<2e-16	****	Kruskal-Wallis	149
averaging-based multifunctionality	0	0	<2e-16	****	Kruskal-Wallis	150
averaging-based multifunctionality	0	0	<2e-16	****	Kruskal-Wallis	151
averaging-based multifunctionality	0	0	<2e-16	****	Kruskal-Wallis	152
averaging-based multifunctionality	0	0	<2e-16	****	Kruskal-Wallis	153
averaging-based multifunctionality	0	0	<2e-16	****	Kruskal-Wallis	154
averaging-based multifunctionality	0	0	<2e-16	****	Kruskal-Wallis	155
averaging-based multifunctionality	0	0	<2e-16	****	Kruskal-Wallis	156
averaging-based multifunctionality	0	0	<2e-16	****	Kruskal-Wallis	157
averaging-based multifunctionality	0	0	<2e-16	****	Kruskal-Wallis	158
averaging-based multifunctionality	0	0	<2e-16	****	Kruskal-Wallis	159
averaging-based multifunctionality	0	0	<2e-16	****	Kruskal-Wallis	160
averaging-based multifunctionality	0	0	<2e-16	****	Kruskal-Wallis	161
averaging-based multifunctionality	0	0	<2e-16	****	Kruskal-Wallis	162
averaging-based multifunctionality	0	0	<2e-16	****	Kruskal-Wallis	163
averaging-based multifunctionality	0	0	<2e-16	****	Kruskal-Wallis	164
averaging-based multifunctionality	0	0	<2e-16	****	Kruskal-Wallis	165
averaging-based multifunctionality	0	0	<2e-16	****	Kruskal-Wallis	166
averaging-based multifunctionality	0	0	<2e-16	****	Kruskal-Wallis	167
averaging-based multifunctionality	0	0	<2e-16	****	Kruskal-Wallis	168
averaging-based multifunctionality	0	0	<2e-16	****	Kruskal-Wallis	169
averaging-based multifunctionality	0	0	<2e-16	****	Kruskal-Wallis	170
averaging-based multifunctionality	0	0	<2e-16	****	Kruskal-Wallis	171
averaging-based multifunctionality	0	0	<2e-16	****	Kruskal-Wallis	172
averaging-based multifunctionality	0	0	<2e-16	****	Kruskal-Wallis	173
averaging-based multifunctionality	0	0	<2e-16	****	Kruskal-Wallis	174
averaging-based multifunctionality	0	0	<2e-16	****	Kruskal-Wallis	175
averaging-based multifunctionality	0	0	<2e-16	****	Kruskal-Wallis	176
averaging-based multifunctionality	0	0	<2e-16	****	Kruskal-Wallis	177
averaging-based multifunctionality	0	0	<2e-16	****	Kruskal-Wallis	178
averaging-based multifunctionality	0	0	<2e-16	****	Kruskal-Wallis	179
averaging-based multifunctionality	0	0	<2e-16	****	Kruskal-Wallis	180
averaging-based multifunctionality	0	0	<2e-16	****	Kruskal-Wallis	181
averaging-based multifunctionality	0	0	<2e-16	****	Kruskal-Wallis	182
averaging-based multifunctionality	0	0	<2e-16	****	Kruskal-Wallis	183
averaging-based multifunctionality	0	0	<2e-16	****	Kruskal-Wallis	184
averaging-based multifunctionality	0	0	<2e-16	****	Kruskal-Wallis	185
averaging-based multifunctionality	0	0	<2e-16	****	Kruskal-Wallis	186
averaging-based multifunctionality	0	0	<2e-16	****	Kruskal-Wallis	187
averaging-based multifunctionality	0	0	<2e-16	****	Kruskal-Wallis	188
averaging-based multifunctionality	0	0	<2e-16	****	Kruskal-Wallis	189
averaging-based multifunctionality	0	0	<2e-16	****	Kruskal-Wallis	190
averaging-based multifunctionality	0	0	<2e-16	****	Kruskal-Wallis	191
averaging-based multifunctionality	0	0	<2e-16	****	Kruskal-Wallis	192
averaging-based multifunctionality	0	0	<2e-16	****	Kruskal-Wallis	193
averaging-based multifunctionality	0	0	<2e-16	****	Kruskal-Wallis	194
averaging-based multifunctionality	0	0	<2e-16	****	Kruskal-Wallis	195
averaging-based multifunctionality	0	0	<2e-16	****	Kruskal-Wallis	196
averaging-based multifunctionality	0	0	<2e-16	****	Kruskal-Wallis	197
averaging-based multifunctionality	0	0	<2e-16	****	Kruskal-Wallis	198
averaging-based multifunctionality	0	0	<2e-16	****	Kruskal-Wallis	199
averaging-based multifunctionality	0	0	<2e-16	****	Kruskal-Wallis	200
averaging-based multifunctionality	0	0	<2e-16	****	Kruskal-Wallis	201
averaging-based multifunctionality	0	0	<2e-16	****	Kruskal-Wallis	202
averaging-based multifunctionality	0	0	<2e-16	****	Kruskal-Wallis	203
averaging-based multifunctionality	0	0	<2e-16	****	Kruskal-Wallis	204
averaging-based multifunctionality	0	0	<2e-16	****	Kruskal-Wallis	205
averaging-based multifunctionality	0	0	<2e-16	****	Kruskal-Wallis	206
averaging-based multifunctionality	0	0	<2e-16	****	Kruskal-Wallis	207
averaging-based multifunctionality	0	0	<2e-16	****	Kruskal-Wallis	208
