# Supplementary material for: Shrub expansion raises both aboveground and underground multifunctionality on a subtropical plateau grassland: coupling multitrophic community assembly to multifunctionality and functional trade-off
Source: Front Microbiol. 2024 Jan 11;14:1339125. doi: 10.3389/fmicb.2023.1339125 (PMC10808678; doi:10.3389/fmicb.2023.1339125)
Supplement: Supplementary file 1 [file Data_Sheet_1.zip › Table.S25.txt]

Kruskal-Wallis rank sum test of threshold-based multifunctionality (for entire ecosystem functions) at each threshold among shrub encroachment stages
item	p	p.adj	p.format	p.signif	method	thresholds
threshold-based multifunctionality	0.773215898663957	0.77	0.77	ns	Kruskal-Wallis	0.01
threshold-based multifunctionality	0.677210768547846	0.68	0.68	ns	Kruskal-Wallis	0.02
threshold-based multifunctionality	0.714547459737042	0.71	0.71	ns	Kruskal-Wallis	0.03
threshold-based multifunctionality	0.74941017958063	0.75	0.75	ns	Kruskal-Wallis	0.04
threshold-based multifunctionality	0.570322847016571	0.57	0.57	ns	Kruskal-Wallis	0.05
threshold-based multifunctionality	0.490919355627062	0.49	0.49	ns	Kruskal-Wallis	0.06
threshold-based multifunctionality	0.51722736309243	0.52	0.52	ns	Kruskal-Wallis	0.07
threshold-based multifunctionality	0.459037584695455	0.46	0.46	ns	Kruskal-Wallis	0.08
threshold-based multifunctionality	0.490919355627062	0.49	0.49	ns	Kruskal-Wallis	0.09
threshold-based multifunctionality	0.407989532123203	0.41	0.41	ns	Kruskal-Wallis	0.1
threshold-based multifunctionality	0.373405279459119	0.37	0.37	ns	Kruskal-Wallis	0.11
threshold-based multifunctionality	0.373405279459119	0.37	0.37	ns	Kruskal-Wallis	0.12
threshold-based multifunctionality	0.3598379638496	0.36	0.36	ns	Kruskal-Wallis	0.13
threshold-based multifunctionality	0.28228299777521	0.28	0.28	ns	Kruskal-Wallis	0.14
threshold-based multifunctionality	0.241635066956637	0.24	0.24	ns	Kruskal-Wallis	0.15
threshold-based multifunctionality	0.0489597013170119	0.049	0.049	*	Kruskal-Wallis	0.16
threshold-based multifunctionality	0.0528115352743764	0.053	0.053	ns	Kruskal-Wallis	0.17
threshold-based multifunctionality	0.0259090083771044	0.026	0.026	*	Kruskal-Wallis	0.18
threshold-based multifunctionality	0.0148825250825277	0.015	0.015	*	Kruskal-Wallis	0.19
threshold-based multifunctionality	0.0155346124291484	0.016	0.016	*	Kruskal-Wallis	0.2
threshold-based multifunctionality	0.0140677742277394	0.014	0.014	*	Kruskal-Wallis	0.21
threshold-based multifunctionality	0.0134081049107934	0.013	0.013	*	Kruskal-Wallis	0.22
threshold-based multifunctionality	0.0167761676378443	0.017	0.017	*	Kruskal-Wallis	0.23
threshold-based multifunctionality	0.0207960398811667	0.021	0.021	*	Kruskal-Wallis	0.24
threshold-based multifunctionality	0.0149574548008162	0.015	0.015	*	Kruskal-Wallis	0.25
threshold-based multifunctionality	0.0120685391259725	0.012	0.012	*	Kruskal-Wallis	0.26
threshold-based multifunctionality	0.00814682838830883	0.0081	0.0081	**	Kruskal-Wallis	0.27
threshold-based multifunctionality	0.00787073115700941	0.0079	0.0079	**	Kruskal-Wallis	0.28
threshold-based multifunctionality	0.00820319474248254	0.0082	0.0082	**	Kruskal-Wallis	0.29
threshold-based multifunctionality	0.00813263334172293	0.0081	0.0081	**	Kruskal-Wallis	0.3
threshold-based multifunctionality	0.00862610422627031	0.0086	0.0086	**	Kruskal-Wallis	0.31
threshold-based multifunctionality	0.00799257832507719	0.008	0.008	**	Kruskal-Wallis	0.32
threshold-based multifunctionality	0.0079358593168857	0.0079	0.0079	**	Kruskal-Wallis	0.33
threshold-based multifunctionality	0.00753221410009043	0.0075	0.0075	**	Kruskal-Wallis	0.34
threshold-based multifunctionality	0.00698428008618154	0.007	0.007	**	Kruskal-Wallis	0.35
threshold-based multifunctionality	0.0073259127638584	0.0073	0.0073	**	Kruskal-Wallis	0.36
threshold-based multifunctionality	0.00787073115700941	0.0079	0.0079	**	Kruskal-Wallis	0.37
threshold-based multifunctionality	0.00681943849875872	0.0068	0.0068	**	Kruskal-Wallis	0.38
threshold-based multifunctionality	0.00679903404401041	0.0068	0.0068	**	Kruskal-Wallis	0.39
threshold-based multifunctionality	0.00528417922384133	0.0053	0.0053	**	Kruskal-Wallis	0.4
threshold-based multifunctionality	0.00591688261823054	0.0059	0.0059	**	Kruskal-Wallis	0.41
threshold-based multifunctionality	0.0059265358391849	0.0059	0.0059	**	Kruskal-Wallis	0.42
threshold-based multifunctionality	0.00587222047435789	0.0059	0.0059	**	Kruskal-Wallis	0.43
threshold-based multifunctionality	0.00674518302523746	0.0067	0.0067	**	Kruskal-Wallis	0.44
threshold-based multifunctionality	0.00500510294849163	0.005	0.005	**	Kruskal-Wallis	0.45
threshold-based multifunctionality	0.00631017797340678	0.0063	0.0063	**	Kruskal-Wallis	0.46
threshold-based multifunctionality	0.00631017797340678	0.0063	0.0063	**	Kruskal-Wallis	0.47
threshold-based multifunctionality	0.00548693209602953	0.0055	0.0055	**	Kruskal-Wallis	0.48
threshold-based multifunctionality	0.0053344259155788	0.0053	0.0053	**	Kruskal-Wallis	0.49
threshold-based multifunctionality	0.0053344259155788	0.0053	0.0053	**	Kruskal-Wallis	0.5
threshold-based multifunctionality	0.00438576732002492	0.0044	0.0044	**	Kruskal-Wallis	0.51
threshold-based multifunctionality	0.00631017797340678	0.0063	0.0063	**	Kruskal-Wallis	0.52
threshold-based multifunctionality	0.00636761992736316	0.0064	0.0064	**	Kruskal-Wallis	0.53
threshold-based multifunctionality	0.00571110382127321	0.0057	0.0057	**	Kruskal-Wallis	0.54
threshold-based multifunctionality	0.00510121526109166	0.0051	0.0051	**	Kruskal-Wallis	0.55
threshold-based multifunctionality	0.00510121526109166	0.0051	0.0051	**	Kruskal-Wallis	0.56
threshold-based multifunctionality	0.0051984656147736	0.0052	0.0052	**	Kruskal-Wallis	0.57
threshold-based multifunctionality	0.00505301702105767	0.0051	0.0051	**	Kruskal-Wallis	0.58
threshold-based multifunctionality	0.0051984656147736	0.0052	0.0052	**	Kruskal-Wallis	0.59
threshold-based multifunctionality	0.00505301702105767	0.0051	0.0051	**	Kruskal-Wallis	0.6
threshold-based multifunctionality	0.0051984656147736	0.0052	0.0052	**	Kruskal-Wallis	0.61
threshold-based multifunctionality	0.0051984656147736	0.0052	0.0052	**	Kruskal-Wallis	0.62
threshold-based multifunctionality	0.00514969801288225	0.0051	0.0051	**	Kruskal-Wallis	0.63
threshold-based multifunctionality	0.00514969801288225	0.0051	0.0051	**	Kruskal-Wallis	0.64
threshold-based multifunctionality	0.00514969801288225	0.0051	0.0051	**	Kruskal-Wallis	0.65
threshold-based multifunctionality	0.00524751839918138	0.0052	0.0052	**	Kruskal-Wallis	0.66
threshold-based multifunctionality	0.00476434609530532	0.0048	0.0048	**	Kruskal-Wallis	0.67
threshold-based multifunctionality	0.0044285724344335	0.0044	0.0044	**	Kruskal-Wallis	0.68
threshold-based multifunctionality	0.00425892397455713	0.0043	0.0043	**	Kruskal-Wallis	0.69
threshold-based multifunctionality	0.00586251197851809	0.0059	0.0059	**	Kruskal-Wallis	0.7
threshold-based multifunctionality	0.00580876615294154	0.0058	0.0058	**	Kruskal-Wallis	0.71
threshold-based multifunctionality	0.00591656047368184	0.0059	0.0059	**	Kruskal-Wallis	0.72
threshold-based multifunctionality	0.00510812394144746	0.0051	0.0051	**	Kruskal-Wallis	0.73
threshold-based multifunctionality	0.00373502786468808	0.0037	0.0037	**	Kruskal-Wallis	0.74
threshold-based multifunctionality	0.00373502786468808	0.0037	0.0037	**	Kruskal-Wallis	0.75
threshold-based multifunctionality	0.00489275372523949	0.0049	0.0049	**	Kruskal-Wallis	0.76
threshold-based multifunctionality	0.00369786371648295	0.0037	0.0037	**	Kruskal-Wallis	0.77
threshold-based multifunctionality	0.00476434609530532	0.0048	0.0048	**	Kruskal-Wallis	0.78
threshold-based multifunctionality	0.00680566449223056	0.0068	0.0068	**	Kruskal-Wallis	0.79
threshold-based multifunctionality	0.00752142247499329	0.0075	0.0075	**	Kruskal-Wallis	0.8
threshold-based multifunctionality	0.0074559137922491	0.0075	0.0075	**	Kruskal-Wallis	0.81
threshold-based multifunctionality	0.00704669101006467	0.007	0.007	**	Kruskal-Wallis	0.82
threshold-based multifunctionality	0.00704669101006467	0.007	0.007	**	Kruskal-Wallis	0.83
threshold-based multifunctionality	0.00710943334233319	0.0071	0.0071	**	Kruskal-Wallis	0.84
threshold-based multifunctionality	0.0082741121550696	0.0083	0.0083	**	Kruskal-Wallis	0.85
threshold-based multifunctionality	0.00955390785278145	0.0096	0.0096	**	Kruskal-Wallis	0.86
threshold-based multifunctionality	0.00757899934390735	0.0076	0.0076	**	Kruskal-Wallis	0.87
threshold-based multifunctionality	0.0152230243620849	0.015	0.015	*	Kruskal-Wallis	0.88
threshold-based multifunctionality	0.0170425348344735	0.017	0.017	*	Kruskal-Wallis	0.89
threshold-based multifunctionality	0.0160045260130231	0.016	0.016	*	Kruskal-Wallis	0.9
threshold-based multifunctionality	0.0115007507827339	0.012	0.012	*	Kruskal-Wallis	0.91
threshold-based multifunctionality	0.0153374190088938	0.015	0.015	*	Kruskal-Wallis	0.92
threshold-based multifunctionality	0.012860468599552	0.013	0.013	*	Kruskal-Wallis	0.93
threshold-based multifunctionality	0.0169183968107511	0.017	0.017	*	Kruskal-Wallis	0.94
threshold-based multifunctionality	0.0186535196390088	0.019	0.019	*	Kruskal-Wallis	0.95
threshold-based multifunctionality	0.0185995966382191	0.019	0.019	*	Kruskal-Wallis	0.96
threshold-based multifunctionality	0.0187398694645901	0.019	0.019	*	Kruskal-Wallis	0.97
threshold-based multifunctionality	0.0182370311174298	0.018	0.018	*	Kruskal-Wallis	0.98
threshold-based multifunctionality	0.0185995966382191	0.019	0.019	*	Kruskal-Wallis	0.99
threshold-based multifunctionality	0.0170425348344735	0.017	0.017	*	Kruskal-Wallis	1
