# Supplementary material for: Shrub expansion raises both aboveground and underground multifunctionality on a subtropical plateau grassland: coupling multitrophic community assembly to multifunctionality and functional trade-off
Source: Front Microbiol. 2024 Jan 11;14:1339125. doi: 10.3389/fmicb.2023.1339125 (PMC10808678; doi:10.3389/fmicb.2023.1339125)
Supplement: Supplementary file 1 [file Data_Sheet_1.zip › Table.S28.txt]

Wilcoxon test of tradeoff_intensity (for aboveground ecosystem functions) at each number of paired functions between shrub encroachment stages
item	group1	group2	p	p.adj	p.format	p.signif	method	number
1	Tradeoff_intensity	Grass	Shrub	7.10455093455236e-260	7.1e-260	<2e-16	****	Wilcoxon	2
2	Tradeoff_intensity	Grass	Mosaic	0	0	<2e-16	****	Wilcoxon	2
3	Tradeoff_intensity	Shrub	Mosaic	0	0	<2e-16	****	Wilcoxon	2
4	Tradeoff_intensity	Grass	Shrub	0	0	<2e-16	****	Wilcoxon	3
5	Tradeoff_intensity	Grass	Mosaic	0	0	<2e-16	****	Wilcoxon	3
6	Tradeoff_intensity	Shrub	Mosaic	0	0	<2e-16	****	Wilcoxon	3
7	Tradeoff_intensity	Grass	Shrub	0	0	<2e-16	****	Wilcoxon	4
8	Tradeoff_intensity	Grass	Mosaic	0	0	<2e-16	****	Wilcoxon	4
9	Tradeoff_intensity	Shrub	Mosaic	0	0	<2e-16	****	Wilcoxon	4
10	Tradeoff_intensity	Grass	Shrub	0	0	<2e-16	****	Wilcoxon	5
11	Tradeoff_intensity	Grass	Mosaic	0	0	<2e-16	****	Wilcoxon	5
12	Tradeoff_intensity	Shrub	Mosaic	0	0	<2e-16	****	Wilcoxon	5
13	Tradeoff_intensity	Grass	Shrub	0	0	<2e-16	****	Wilcoxon	6
14	Tradeoff_intensity	Grass	Mosaic	0	0	<2e-16	****	Wilcoxon	6
15	Tradeoff_intensity	Shrub	Mosaic	0	0	<2e-16	****	Wilcoxon	6
16	Tradeoff_intensity	Grass	Shrub	0	0	<2e-16	****	Wilcoxon	7
17	Tradeoff_intensity	Grass	Mosaic	0	0	<2e-16	****	Wilcoxon	7
18	Tradeoff_intensity	Shrub	Mosaic	0	0	<2e-16	****	Wilcoxon	7
19	Tradeoff_intensity	Grass	Shrub	0	0	<2e-16	****	Wilcoxon	8
20	Tradeoff_intensity	Grass	Mosaic	0	0	<2e-16	****	Wilcoxon	8
21	Tradeoff_intensity	Shrub	Mosaic	0	0	<2e-16	****	Wilcoxon	8
22	Tradeoff_intensity	Grass	Shrub	0	0	<2e-16	****	Wilcoxon	9
23	Tradeoff_intensity	Grass	Mosaic	0	0	<2e-16	****	Wilcoxon	9
24	Tradeoff_intensity	Shrub	Mosaic	0	0	<2e-16	****	Wilcoxon	9
25	Tradeoff_intensity	Grass	Shrub	0	0	<2e-16	****	Wilcoxon	10
26	Tradeoff_intensity	Grass	Mosaic	0	0	<2e-16	****	Wilcoxon	10
27	Tradeoff_intensity	Shrub	Mosaic	0	0	<2e-16	****	Wilcoxon	10
28	Tradeoff_intensity	Grass	Shrub	0	0	<2e-16	****	Wilcoxon	11
29	Tradeoff_intensity	Grass	Mosaic	0	0	<2e-16	****	Wilcoxon	11
30	Tradeoff_intensity	Shrub	Mosaic	0	0	<2e-16	****	Wilcoxon	11
31	Tradeoff_intensity	Grass	Shrub	0	0	<2e-16	****	Wilcoxon	12
32	Tradeoff_intensity	Grass	Mosaic	0	0	<2e-16	****	Wilcoxon	12
33	Tradeoff_intensity	Shrub	Mosaic	0	0	<2e-16	****	Wilcoxon	12
34	Tradeoff_intensity	Grass	Shrub	0	0	<2e-16	****	Wilcoxon	13
35	Tradeoff_intensity	Grass	Mosaic	0	0	<2e-16	****	Wilcoxon	13
36	Tradeoff_intensity	Shrub	Mosaic	0	0	<2e-16	****	Wilcoxon	13
37	Tradeoff_intensity	Grass	Shrub	0	0	<2e-16	****	Wilcoxon	14
38	Tradeoff_intensity	Grass	Mosaic	0	0	<2e-16	****	Wilcoxon	14
39	Tradeoff_intensity	Shrub	Mosaic	0	0	<2e-16	****	Wilcoxon	14
40	Tradeoff_intensity	Grass	Shrub	0	0	<2e-16	****	Wilcoxon	15
41	Tradeoff_intensity	Grass	Mosaic	0	0	<2e-16	****	Wilcoxon	15
42	Tradeoff_intensity	Shrub	Mosaic	0	0	<2e-16	****	Wilcoxon	15
43	Tradeoff_intensity	Grass	Shrub	0	0	<2e-16	****	Wilcoxon	16
44	Tradeoff_intensity	Grass	Mosaic	0	0	<2e-16	****	Wilcoxon	16
45	Tradeoff_intensity	Shrub	Mosaic	0	0	<2e-16	****	Wilcoxon	16
46	Tradeoff_intensity	Grass	Shrub	0	0	<2e-16	****	Wilcoxon	17
47	Tradeoff_intensity	Grass	Mosaic	0	0	<2e-16	****	Wilcoxon	17
48	Tradeoff_intensity	Shrub	Mosaic	0	0	<2e-16	****	Wilcoxon	17
49	Tradeoff_intensity	Grass	Shrub	0	0	<2e-16	****	Wilcoxon	18
50	Tradeoff_intensity	Grass	Mosaic	0	0	<2e-16	****	Wilcoxon	18
51	Tradeoff_intensity	Shrub	Mosaic	0	0	<2e-16	****	Wilcoxon	18
52	Tradeoff_intensity	Grass	Shrub	0	0	<2e-16	****	Wilcoxon	19
53	Tradeoff_intensity	Grass	Mosaic	0	0	<2e-16	****	Wilcoxon	19
54	Tradeoff_intensity	Shrub	Mosaic	0	0	<2e-16	****	Wilcoxon	19
55	Tradeoff_intensity	Grass	Shrub	0	0	<2e-16	****	Wilcoxon	20
56	Tradeoff_intensity	Grass	Mosaic	0	0	<2e-16	****	Wilcoxon	20
57	Tradeoff_intensity	Shrub	Mosaic	0	0	<2e-16	****	Wilcoxon	20
58	Tradeoff_intensity	Grass	Shrub	0	0	<2e-16	****	Wilcoxon	21
59	Tradeoff_intensity	Grass	Mosaic	0	0	<2e-16	****	Wilcoxon	21
60	Tradeoff_intensity	Shrub	Mosaic	0	0	<2e-16	****	Wilcoxon	21
