# Supplementary material for: Shrub expansion raises both aboveground and underground multifunctionality on a subtropical plateau grassland: coupling multitrophic community assembly to multifunctionality and functional trade-off
Source: Front Microbiol. 2024 Jan 11;14:1339125. doi: 10.3389/fmicb.2023.1339125 (PMC10808678; doi:10.3389/fmicb.2023.1339125)
Supplement: Supplementary file 1 [file Data_Sheet_1.zip › Table.S30.txt]

Wilcoxon test of tradeoff_intensity (for underground ecosystem functions) at each number of paired functions between shrub encroachment stages
group1	group2	p	p.adj	p.signif	number
1	0	0	0	0	0	0
2	Grass	Shrub	1.78737510081626e-06	3.1e-06	****	2
3	Grass	Mosaic	1.48040582135364e-21	4.4e-21	****	2
4	Shrub	Mosaic	1.55431769251391e-06	3.1e-06	****	2
5	Grass	Shrub	8.63070901499342e-19	1.7e-18	****	3
6	Grass	Mosaic	1.32886868525918e-37	4e-37	****	3
7	Shrub	Mosaic	6.59415798926703e-05	6.6e-05	****	3
8	Grass	Shrub	5.69294366077995e-28	1.1e-27	****	4
9	Grass	Mosaic	1.29116352140119e-46	3.9e-46	****	4
10	Shrub	Mosaic	0.000891162305451337	0.00089	***	4
11	Grass	Shrub	1.23753523956042e-20	2.5e-20	****	5
12	Grass	Mosaic	5.47485609477163e-60	1.6e-59	****	5
13	Shrub	Mosaic	6.81258051386761e-13	6.8e-13	****	5
14	Grass	Shrub	5.32312217628683e-37	1.1e-36	****	6
15	Grass	Mosaic	3.06660051947622e-85	9.2e-85	****	6
16	Shrub	Mosaic	2.89804469467203e-11	2.9e-11	****	6
17	Grass	Shrub	1.7508385510305e-41	3.5e-41	****	7
18	Grass	Mosaic	4.02169512767682e-99	1.2e-98	****	7
19	Shrub	Mosaic	1.20498704618365e-13	1.2e-13	****	7
20	Grass	Shrub	6.78551032400828e-39	1.4e-38	****	8
21	Grass	Mosaic	2.76067558204604e-100	8.3e-100	****	8
22	Shrub	Mosaic	2.09737063095415e-15	2.1e-15	****	8
23	Grass	Shrub	2.0993158963907e-58	4.2e-58	****	9
24	Grass	Mosaic	2.07160488799316e-115	6.2e-115	****	9
25	Shrub	Mosaic	7.42975503336967e-10	7.4e-10	****	9
26	Grass	Shrub	6.52543985172992e-56	1.3e-55	****	10
27	Grass	Mosaic	3.38797468557757e-110	1e-109	****	10
28	Shrub	Mosaic	2.28327738268266e-09	2.3e-09	****	10
29	Grass	Shrub	2.1386727053758e-57	4.3e-57	****	11
30	Grass	Mosaic	3.22776390289106e-147	9.7e-147	****	11
31	Shrub	Mosaic	5.66563992042408e-22	5.7e-22	****	11
32	Grass	Shrub	2.56875889722665e-78	5.1e-78	****	12
33	Grass	Mosaic	1.63552542161754e-155	4.9e-155	****	12
34	Shrub	Mosaic	6.56054038472219e-11	6.6e-11	****	12
35	Grass	Shrub	4.23175410798972e-70	8.5e-70	****	13
36	Grass	Mosaic	1.21926670608038e-149	3.7e-149	****	13
37	Shrub	Mosaic	1.68305850072291e-14	1.7e-14	****	13
38	Grass	Shrub	2.31986704923389e-74	4.6e-74	****	14
39	Grass	Mosaic	8.72636046663733e-158	2.6e-157	****	14
40	Shrub	Mosaic	8.05036344097843e-16	8.1e-16	****	14
41	Grass	Shrub	8.43755322335984e-90	1.7e-89	****	15
42	Grass	Mosaic	3.85201898944254e-202	1.2e-201	****	15
43	Shrub	Mosaic	1.4976064557553e-19	1.5e-19	****	15
44	Grass	Shrub	5.64023799259177e-93	1.1e-92	****	16
45	Grass	Mosaic	1.79465341496543e-185	5.4e-185	****	16
46	Shrub	Mosaic	1.41830351361011e-13	1.4e-13	****	16
47	Grass	Shrub	1.47552507065796e-96	3e-96	****	17
48	Grass	Mosaic	5.40917472549578e-223	1.6e-222	****	17
49	Shrub	Mosaic	3.51851485018462e-22	3.5e-22	****	17
50	Grass	Shrub	3.24268379213004e-99	6.5e-99	****	18
51	Grass	Mosaic	8.79774195268148e-236	2.6e-235	****	18
52	Shrub	Mosaic	1.21093400106963e-24	1.2e-24	****	18
53	Grass	Shrub	6.42775858773981e-101	1.3e-100	****	19
54	Grass	Mosaic	2.02865185281063e-220	6.1e-220	****	19
55	Shrub	Mosaic	6.91438494943168e-20	6.9e-20	****	19
56	Grass	Shrub	5.06948571968598e-110	1e-109	****	20
57	Grass	Mosaic	8.10260464783058e-259	2.4e-258	****	20
58	Shrub	Mosaic	2.70618646782164e-24	2.7e-24	****	20
59	Grass	Shrub	7.06053629507386e-90	1.4e-89	****	21
60	Grass	Mosaic	1.95323738308032e-228	5.9e-228	****	21
61	Shrub	Mosaic	6.6130979829159e-27	6.6e-27	****	21
62	Grass	Shrub	9.25897469226749e-129	1.9e-128	****	22
63	Grass	Mosaic	3.51875786779188e-282	1.1e-281	****	22
64	Shrub	Mosaic	2.04138875329882e-23	2e-23	****	22
65	Grass	Shrub	3.53348303320462e-111	7.1e-111	****	23
66	Grass	Mosaic	1.27299223979208e-265	3.8e-265	****	23
67	Shrub	Mosaic	5.71350366490062e-29	5.7e-29	****	23
68	Grass	Shrub	5.87813343806201e-116	1.2e-115	****	24
69	Grass	Mosaic	0	0	****	24
70	Shrub	Mosaic	2.0688806842668e-37	2.1e-37	****	24
71	Grass	Shrub	2.83035475353664e-112	5.7e-112	****	25
72	Grass	Mosaic	1.3326588231765e-295	4e-295	****	25
73	Shrub	Mosaic	4.00362734939829e-34	4e-34	****	25
74	Grass	Shrub	3.49045138945804e-128	7e-128	****	26
75	Grass	Mosaic	3.15052361105018e-300	9.49999999999999e-300	****	26
76	Shrub	Mosaic	2.36728261036651e-29	2.4e-29	****	26
77	Grass	Shrub	3.83172155489469e-126	7.7e-126	****	27
78	Grass	Mosaic	0	0	****	27
79	Shrub	Mosaic	3.62235713965267e-35	3.6e-35	****	27
80	Grass	Shrub	3.51029645857669e-152	7e-152	****	28
81	Grass	Mosaic	0	0	****	28
82	Shrub	Mosaic	1.45234811018268e-21	1.5e-21	****	28
83	Grass	Shrub	3.26029953933593e-148	6.5e-148	****	29
84	Grass	Mosaic	0	0	****	29
85	Shrub	Mosaic	4.28854542852722e-23	4.3e-23	****	29
86	Grass	Shrub	7.85504313879242e-136	1.6e-135	****	30
87	Grass	Mosaic	0	0	****	30
88	Shrub	Mosaic	2.25067721452493e-25	2.3e-25	****	30
89	Grass	Shrub	1.56924074835903e-130	3.1e-130	****	31
90	Grass	Mosaic	0	0	****	31
91	Shrub	Mosaic	3.84298754836537e-28	3.8e-28	****	31
92	Grass	Shrub	5.9096991619608e-167	1.2e-166	****	32
93	Grass	Mosaic	0	0	****	32
94	Shrub	Mosaic	1.08239964118391e-33	1.1e-33	****	32
95	Grass	Shrub	3.28091751759519e-154	6.6e-154	****	33
96	Grass	Mosaic	0	0	****	33
97	Shrub	Mosaic	2.85736372954411e-35	2.9e-35	****	33
98	Grass	Shrub	1.12408132968167e-159	2.2e-159	****	34
99	Grass	Mosaic	0	0	****	34
100	Shrub	Mosaic	3.46074747413106e-26	3.5e-26	****	34
101	Grass	Shrub	8.47583425311018e-166	1.7e-165	****	35
102	Grass	Mosaic	0	0	****	35
103	Shrub	Mosaic	8.79047600516719e-37	8.8e-37	****	35
104	Grass	Shrub	1.92835810198298e-168	3.9e-168	****	36
105	Grass	Mosaic	0	0	****	36
106	Shrub	Mosaic	1.01768584197224e-27	1e-27	****	36
107	Grass	Shrub	2.04970696026921e-171	4.1e-171	****	37
108	Grass	Mosaic	0	0	****	37
109	Shrub	Mosaic	3.68996411297882e-42	3.7e-42	****	37
110	Grass	Shrub	9.67371180334652e-161	1.9e-160	****	38
111	Grass	Mosaic	0	0	****	38
112	Shrub	Mosaic	8.67346176058776e-39	8.7e-39	****	38
113	Grass	Shrub	2.86710324337724e-177	5.7e-177	****	39
114	Grass	Mosaic	0	0	****	39
115	Shrub	Mosaic	4.92144612246758e-36	4.9e-36	****	39
116	Grass	Shrub	7.67390918333468e-153	1.5e-152	****	40
117	Grass	Mosaic	0	0	****	40
118	Shrub	Mosaic	6.80135118469097e-56	6.8e-56	****	40
119	Grass	Shrub	6.04156561261116e-166	1.2e-165	****	41
120	Grass	Mosaic	0	0	****	41
121	Shrub	Mosaic	6.37847571427568e-31	6.4e-31	****	41
122	Grass	Shrub	1.26223399550206e-212	2.5e-212	****	42
123	Grass	Mosaic	0	0	****	42
124	Shrub	Mosaic	4.52194548851091e-24	4.5e-24	****	42
125	Grass	Shrub	1.21158697662733e-175	2.4e-175	****	43
126	Grass	Mosaic	0	0	****	43
127	Shrub	Mosaic	5.57136196296629e-24	5.6e-24	****	43
128	Grass	Shrub	2.04285781081724e-158	4.1e-158	****	44
129	Grass	Mosaic	0	0	****	44
130	Shrub	Mosaic	6.24379870587837e-38	6.2e-38	****	44
131	Grass	Shrub	2.78089128698442e-162	5.6e-162	****	45
132	Grass	Mosaic	0	0	****	45
133	Shrub	Mosaic	2.31287051556091e-35	2.3e-35	****	45
134	Grass	Shrub	7.06297190235207e-204	1.4e-203	****	46
135	Grass	Mosaic	0	0	****	46
136	Shrub	Mosaic	3.55557743302033e-38	3.6e-38	****	46
137	Grass	Shrub	4.38728267459527e-202	8.8e-202	****	47
138	Grass	Mosaic	0	0	****	47
139	Shrub	Mosaic	4.35877144550939e-37	4.4e-37	****	47
140	Grass	Shrub	9.27406843166393e-181	1.9e-180	****	48
141	Grass	Mosaic	0	0	****	48
142	Shrub	Mosaic	3.37115123797074e-43	3.4e-43	****	48
143	Grass	Shrub	1.27526089007123e-219	2.6e-219	****	49
144	Grass	Mosaic	0	0	****	49
145	Shrub	Mosaic	1.29480058500129e-35	1.3e-35	****	49
146	Grass	Shrub	9.05819382137405e-193	1.8e-192	****	50
147	Grass	Mosaic	0	0	****	50
148	Shrub	Mosaic	7.35820049375171e-33	7.4e-33	****	50
149	Grass	Shrub	3.34033125515285e-215	6.7e-215	****	51
150	Grass	Mosaic	0	0	****	51
151	Shrub	Mosaic	6.54285985436111e-38	6.5e-38	****	51
152	Grass	Shrub	5.87415284638056e-184	1.2e-183	****	52
153	Grass	Mosaic	0	0	****	52
154	Shrub	Mosaic	1.52514311925824e-51	1.5e-51	****	52
155	Grass	Shrub	3.37262387408521e-206	6.7e-206	****	53
156	Grass	Mosaic	0	0	****	53
157	Shrub	Mosaic	2.59896510295054e-39	2.6e-39	****	53
158	Grass	Shrub	2.19949920914445e-182	4.4e-182	****	54
159	Grass	Mosaic	0	0	****	54
160	Shrub	Mosaic	5.3892143007232e-45	5.4e-45	****	54
161	Grass	Shrub	4.5796452267269e-202	9.2e-202	****	55
162	Grass	Mosaic	0	0	****	55
163	Shrub	Mosaic	5.11498046079919e-42	5.1e-42	****	55
164	Grass	Shrub	1.07636782458072e-215	2.2e-215	****	56
165	Grass	Mosaic	0	0	****	56
166	Shrub	Mosaic	8.18167032868193e-38	8.2e-38	****	56
167	Grass	Shrub	1.49292237839931e-200	3e-200	****	57
168	Grass	Mosaic	0	0	****	57
169	Shrub	Mosaic	5.39158227882975e-41	5.4e-41	****	57
170	Grass	Shrub	1.23744435507511e-222	2.5e-222	****	58
171	Grass	Mosaic	0	0	****	58
172	Shrub	Mosaic	3.4074213769755e-33	3.4e-33	****	58
173	Grass	Shrub	7.89920658510831e-195	1.6e-194	****	59
174	Grass	Mosaic	0	0	****	59
175	Shrub	Mosaic	4.27278269787111e-51	4.3e-51	****	59
176	Grass	Shrub	1.89772602832751e-227	3.8e-227	****	60
177	Grass	Mosaic	0	0	****	60
178	Shrub	Mosaic	2.5210072101624e-42	2.5e-42	****	60
179	Grass	Shrub	1.96318517692753e-212	3.9e-212	****	61
180	Grass	Mosaic	0	0	****	61
181	Shrub	Mosaic	1.56405016906939e-56	1.6e-56	****	61
182	Grass	Shrub	9.45838239958437e-236	1.9e-235	****	62
183	Grass	Mosaic	0	0	****	62
184	Shrub	Mosaic	2.40802129911681e-43	2.4e-43	****	62
185	Grass	Shrub	4.26333121347705e-227	8.5e-227	****	63
186	Grass	Mosaic	0	0	****	63
187	Shrub	Mosaic	5.30945488522308e-42	5.3e-42	****	63
188	Grass	Shrub	8.28271014300259e-234	1.7e-233	****	64
189	Grass	Mosaic	0	0	****	64
190	Shrub	Mosaic	1.05218470236835e-38	1.1e-38	****	64
191	Grass	Shrub	1.7124311071846e-222	3.4e-222	****	65
192	Grass	Mosaic	0	0	****	65
193	Shrub	Mosaic	1.72399729872915e-45	1.7e-45	****	65
194	Grass	Shrub	1.03076908380368e-224	2.1e-224	****	66
195	Grass	Mosaic	0	0	****	66
196	Shrub	Mosaic	3.24213780810461e-52	3.2e-52	****	66
197	Grass	Shrub	2.13142712400801e-226	4.3e-226	****	67
198	Grass	Mosaic	0	0	****	67
199	Shrub	Mosaic	1.49074715681535e-45	1.5e-45	****	67
200	Grass	Shrub	4.08451729119061e-243	8.2e-243	****	68
201	Grass	Mosaic	0	0	****	68
202	Shrub	Mosaic	2.85103394249972e-40	2.9e-40	****	68
203	Grass	Shrub	1.64269937202083e-249	3.3e-249	****	69
204	Grass	Mosaic	0	0	****	69
205	Shrub	Mosaic	7.40115009125816e-48	7.4e-48	****	69
206	Grass	Shrub	2.6619137228651e-243	5.3e-243	****	70
207	Grass	Mosaic	0	0	****	70
208	Shrub	Mosaic	2.16059750223354e-39	2.2e-39	****	70
209	Grass	Shrub	1.85155543348457e-239	3.7e-239	****	71
210	Grass	Mosaic	0	0	****	71
211	Shrub	Mosaic	6.99863562249934e-44	7e-44	****	71
212	Grass	Shrub	1.88213549007851e-237	3.8e-237	****	72
213	Grass	Mosaic	0	0	****	72
214	Shrub	Mosaic	1.45958151140533e-50	1.5e-50	****	72
215	Grass	Shrub	2.85715019424582e-254	5.7e-254	****	73
216	Grass	Mosaic	0	0	****	73
217	Shrub	Mosaic	5.52247348515689e-43	5.5e-43	****	73
218	Grass	Shrub	8.45747002238102e-235	1.7e-234	****	74
219	Grass	Mosaic	0	0	****	74
220	Shrub	Mosaic	8.33648983879753e-44	8.3e-44	****	74
221	Grass	Shrub	3.80419484499383e-247	7.6e-247	****	75
222	Grass	Mosaic	0	0	****	75
223	Shrub	Mosaic	7.3825637759593e-39	7.4e-39	****	75
224	Grass	Shrub	6.09702562821117e-247	1.2e-246	****	76
225	Grass	Mosaic	0	0	****	76
226	Shrub	Mosaic	1.27937103488908e-41	1.3e-41	****	76
227	Grass	Shrub	5.42126975444044e-236	1.1e-235	****	77
228	Grass	Mosaic	0	0	****	77
229	Shrub	Mosaic	2.12209049693881e-43	2.1e-43	****	77
230	Grass	Shrub	6.24228411531002e-236	1.2e-235	****	78
231	Grass	Mosaic	0	0	****	78
232	Shrub	Mosaic	6.16951477976521e-44	6.2e-44	****	78
233	Grass	Shrub	7.90062293815202e-283	1.6e-282	****	79
234	Grass	Mosaic	0	0	****	79
235	Shrub	Mosaic	2.00965705705535e-44	2e-44	****	79
236	Grass	Shrub	2.10181552598831e-250	4.2e-250	****	80
237	Grass	Mosaic	0	0	****	80
238	Shrub	Mosaic	5.41793817775942e-44	5.4e-44	****	80
239	Grass	Shrub	6.92615361231068e-251	1.4e-250	****	81
240	Grass	Mosaic	0	0	****	81
241	Shrub	Mosaic	5.29592861550994e-48	5.3e-48	****	81
242	Grass	Shrub	2.14892789163247e-252	4.3e-252	****	82
243	Grass	Mosaic	0	0	****	82
244	Shrub	Mosaic	2.69705305847891e-41	2.7e-41	****	82
245	Grass	Shrub	2.31083176204496e-254	4.6e-254	****	83
246	Grass	Mosaic	0	0	****	83
247	Shrub	Mosaic	8.11196590132956e-58	8.1e-58	****	83
248	Grass	Shrub	5.36685996131128e-268	1.1e-267	****	84
249	Grass	Mosaic	0	0	****	84
250	Shrub	Mosaic	9.03338610831796e-39	9e-39	****	84
251	Grass	Shrub	1.08662512319038e-264	2.2e-264	****	85
252	Grass	Mosaic	0	0	****	85
253	Shrub	Mosaic	2.86391890959683e-58	2.9e-58	****	85
254	Grass	Shrub	1.54333696207851e-260	3.1e-260	****	86
255	Grass	Mosaic	0	0	****	86
256	Shrub	Mosaic	4.04806504602973e-50	4e-50	****	86
257	Grass	Shrub	5.51328389783959e-268	1.1e-267	****	87
258	Grass	Mosaic	0	0	****	87
259	Shrub	Mosaic	6.13992074922502e-48	6.1e-48	****	87
260	Grass	Shrub	1.2023691721859e-274	2.4e-274	****	88
261	Grass	Mosaic	0	0	****	88
262	Shrub	Mosaic	2.50823100443176e-41	2.5e-41	****	88
263	Grass	Shrub	7.77207275116364e-258	1.6e-257	****	89
264	Grass	Mosaic	0	0	****	89
265	Shrub	Mosaic	1.44247784761226e-57	1.4e-57	****	89
266	Grass	Shrub	7.84585495162777e-277	1.6e-276	****	90
267	Grass	Mosaic	0	0	****	90
268	Shrub	Mosaic	2.73858475220477e-42	2.7e-42	****	90
269	Grass	Shrub	3.83621318648039e-257	7.7e-257	****	91
270	Grass	Mosaic	0	0	****	91
271	Shrub	Mosaic	9.9056055232917e-40	9.9e-40	****	91
272	Grass	Shrub	1.05015256491836e-258	2.1e-258	****	92
273	Grass	Mosaic	0	0	****	92
274	Shrub	Mosaic	4.75530329334861e-48	4.8e-48	****	92
275	Grass	Shrub	2.18555131589207e-258	4.4e-258	****	93
276	Grass	Mosaic	0	0	****	93
277	Shrub	Mosaic	1.95591908589116e-48	2e-48	****	93
278	Grass	Shrub	2.94343374302631e-292	5.9e-292	****	94
279	Grass	Mosaic	0	0	****	94
280	Shrub	Mosaic	4.93728182017299e-46	4.9e-46	****	94
281	Grass	Shrub	2.51036748679788e-271	5e-271	****	95
282	Grass	Mosaic	0	0	****	95
283	Shrub	Mosaic	3.2897611789171e-39	3.3e-39	****	95
284	Grass	Shrub	7.22255273437902e-266	1.4e-265	****	96
285	Grass	Mosaic	0	0	****	96
286	Shrub	Mosaic	8.46246413510407e-56	8.5e-56	****	96
287	Grass	Shrub	1.96189313611271e-284	3.9e-284	****	97
288	Grass	Mosaic	0	0	****	97
289	Shrub	Mosaic	1.93595722288405e-50	1.9e-50	****	97
290	Grass	Shrub	5.59362456488982e-302	1.1e-301	****	98
291	Grass	Mosaic	0	0	****	98
292	Shrub	Mosaic	6.37761080303973e-41	6.4e-41	****	98
293	Grass	Shrub	2.55161548920372e-288	5.1e-288	****	99
294	Grass	Mosaic	0	0	****	99
295	Shrub	Mosaic	8.01151131312868e-49	8e-49	****	99
296	Grass	Shrub	7.84362091865049e-288	1.6e-287	****	100
297	Grass	Mosaic	0	0	****	100
298	Shrub	Mosaic	5.39173695828146e-52	5.4e-52	****	100
299	Grass	Shrub	1.20733293405043e-278	2.4e-278	****	101
300	Grass	Mosaic	0	0	****	101
301	Shrub	Mosaic	5.07870017510071e-43	5.1e-43	****	101
302	Grass	Shrub	6.89852939823589e-265	1.4e-264	****	102
303	Grass	Mosaic	0	0	****	102
304	Shrub	Mosaic	7.6092068055485e-50	7.6e-50	****	102
305	Grass	Shrub	7.65498558106854e-273	1.5e-272	****	103
306	Grass	Mosaic	0	0	****	103
307	Shrub	Mosaic	2.90750610996227e-47	2.9e-47	****	103
308	Grass	Shrub	3.2281406404455e-265	6.5e-265	****	104
309	Grass	Mosaic	0	0	****	104
310	Shrub	Mosaic	6.26914309804187e-50	6.3e-50	****	104
311	Grass	Shrub	7.96860330551167e-264	1.6e-263	****	105
312	Grass	Mosaic	0	0	****	105
313	Shrub	Mosaic	2.6718771093502e-45	2.7e-45	****	105
314	Grass	Shrub	7.07472823897635e-286	1.4e-285	****	106
315	Grass	Mosaic	0	0	****	106
316	Shrub	Mosaic	5.00111488705927e-45	5e-45	****	106
317	Grass	Shrub	1.84028187796528e-285	3.7e-285	****	107
318	Grass	Mosaic	0	0	****	107
319	Shrub	Mosaic	1.13561985179974e-44	1.1e-44	****	107
320	Grass	Shrub	1.14580468230806e-283	2.3e-283	****	108
321	Grass	Mosaic	0	0	****	108
322	Shrub	Mosaic	3.30743663075759e-52	3.3e-52	****	108
323	Grass	Shrub	6.1741675275649e-288	1.2e-287	****	109
324	Grass	Mosaic	0	0	****	109
325	Shrub	Mosaic	5.69590183715584e-55	5.7e-55	****	109
326	Grass	Shrub	1.54344262908347e-280	3.1e-280	****	110
327	Grass	Mosaic	0	0	****	110
328	Shrub	Mosaic	2.99157280370725e-53	3e-53	****	110
329	Grass	Shrub	2.24758843506086e-294	4.5e-294	****	111
330	Grass	Mosaic	0	0	****	111
331	Shrub	Mosaic	2.54118238769181e-43	2.5e-43	****	111
332	Grass	Shrub	1.11548964173234e-285	2.2e-285	****	112
333	Grass	Mosaic	0	0	****	112
334	Shrub	Mosaic	1.01411608771443e-53	1e-53	****	112
335	Grass	Shrub	1.03143349487467e-284	2.1e-284	****	113
336	Grass	Mosaic	0	0	****	113
337	Shrub	Mosaic	8.10153067535366e-48	8.1e-48	****	113
338	Grass	Shrub	7.23759617360793e-308	1.4e-307	****	114
339	Grass	Mosaic	0	0	****	114
340	Shrub	Mosaic	5.36364485838417e-46	5.4e-46	****	114
341	Grass	Shrub	1.66465121359949e-293	3.3e-293	****	115
342	Grass	Mosaic	0	0	****	115
343	Shrub	Mosaic	2.5873705698827e-50	2.6e-50	****	115
344	Grass	Shrub	3.01730937360499e-279	6e-279	****	116
345	Grass	Mosaic	0	0	****	116
346	Shrub	Mosaic	1.82782239130997e-47	1.8e-47	****	116
347	Grass	Shrub	2.04125729487031e-300	4.1e-300	****	117
348	Grass	Mosaic	0	0	****	117
349	Shrub	Mosaic	1.66106350902303e-47	1.7e-47	****	117
350	Grass	Shrub	6.22423554555114e-290	1.2e-289	****	118
351	Grass	Mosaic	0	0	****	118
352	Shrub	Mosaic	2.02777821351291e-36	2e-36	****	118
353	Grass	Shrub	4.88207352871506e-295	9.8e-295	****	119
354	Grass	Mosaic	0	0	****	119
355	Shrub	Mosaic	3.30921850442734e-53	3.3e-53	****	119
356	Grass	Shrub	2.84591686397403e-292	5.7e-292	****	120
357	Grass	Mosaic	0	0	****	120
358	Shrub	Mosaic	6.32147182530374e-51	6.3e-51	****	120
359	Grass	Shrub	3.98117576931984e-288	7.99999999999999e-288	****	121
360	Grass	Mosaic	0	0	****	121
361	Shrub	Mosaic	2.2451821673068e-56	2.2e-56	****	121
362	Grass	Shrub	2.01082759527366e-292	4e-292	****	122
363	Grass	Mosaic	0	0	****	122
364	Shrub	Mosaic	5.61926438177301e-48	5.6e-48	****	122
365	Grass	Shrub	2.56311458034281e-278	5.1e-278	****	123
366	Grass	Mosaic	0	0	****	123
367	Shrub	Mosaic	5.77488645740795e-63	5.8e-63	****	123
368	Grass	Shrub	2.50347877897503e-295	5e-295	****	124
369	Grass	Mosaic	0	0	****	124
370	Shrub	Mosaic	6.04153764061227e-47	6e-47	****	124
371	Grass	Shrub	1.68431008955026e-281	3.4e-281	****	125
372	Grass	Mosaic	0	0	****	125
373	Shrub	Mosaic	1.99581241895801e-50	2e-50	****	125
374	Grass	Shrub	1.43759908560548e-302	2.9e-302	****	126
375	Grass	Mosaic	0	0	****	126
376	Shrub	Mosaic	8.86581584032858e-45	8.9e-45	****	126
377	Grass	Shrub	0	0	****	127
378	Grass	Mosaic	0	0	****	127
379	Shrub	Mosaic	3.25666365930279e-49	3.3e-49	****	127
380	Grass	Shrub	5.00565229863571e-294	9.99999999999999e-294	****	128
381	Grass	Mosaic	0	0	****	128
382	Shrub	Mosaic	1.27774959040986e-57	1.3e-57	****	128
383	Grass	Shrub	5.13855597134478e-302	9.99999999999999e-302	****	129
384	Grass	Mosaic	0	0	****	129
385	Shrub	Mosaic	1.66182545121065e-54	1.7e-54	****	129
386	Grass	Shrub	0	0	****	130
387	Grass	Mosaic	0	0	****	130
388	Shrub	Mosaic	7.71075362285462e-47	7.7e-47	****	130
389	Grass	Shrub	6.33608593062533e-301	1.3e-300	****	131
390	Grass	Mosaic	0	0	****	131
391	Shrub	Mosaic	4.00437945647513e-58	4e-58	****	131
392	Grass	Shrub	8.61984686185706e-300	1.7e-299	****	132
393	Grass	Mosaic	0	0	****	132
394	Shrub	Mosaic	3.32427622881145e-53	3.3e-53	****	132
395	Grass	Shrub	1.39500772487596e-303	2.8e-303	****	133
396	Grass	Mosaic	0	0	****	133
397	Shrub	Mosaic	9.53738791647257e-52	9.5e-52	****	133
398	Grass	Shrub	1.00729850761311e-294	2e-294	****	134
399	Grass	Mosaic	0	0	****	134
400	Shrub	Mosaic	2.09584858038919e-46	2.1e-46	****	134
401	Grass	Shrub	1.43922007608804e-295	2.9e-295	****	135
402	Grass	Mosaic	0	0	****	135
403	Shrub	Mosaic	1.26658656451798e-52	1.3e-52	****	135
404	Grass	Shrub	3.04819564263624e-307	6.1e-307	****	136
405	Grass	Mosaic	0	0	****	136
406	Shrub	Mosaic	6.47475243941839e-47	6.5e-47	****	136
407	Grass	Shrub	0	0	****	137
408	Grass	Mosaic	0	0	****	137
409	Shrub	Mosaic	5.2092685742854e-51	5.2e-51	****	137
410	Grass	Shrub	8.05843223847343e-301	1.6e-300	****	138
411	Grass	Mosaic	0	0	****	138
412	Shrub	Mosaic	1.59521684426668e-51	1.6e-51	****	138
413	Grass	Shrub	0	0	****	139
414	Grass	Mosaic	0	0	****	139
415	Shrub	Mosaic	3.30116373107438e-51	3.3e-51	****	139
416	Grass	Shrub	5.07359896721803e-308	1e-307	****	140
417	Grass	Mosaic	0	0	****	140
418	Shrub	Mosaic	1.02774137812911e-54	1e-54	****	140
419	Grass	Shrub	7.25674580152522e-305	1.5e-304	****	141
420	Grass	Mosaic	0	0	****	141
421	Shrub	Mosaic	4.91368588045059e-59	4.9e-59	****	141
422	Grass	Shrub	1.8375804693554e-307	3.7e-307	****	142
423	Grass	Mosaic	0	0	****	142
424	Shrub	Mosaic	3.6856118384975e-55	3.7e-55	****	142
425	Grass	Shrub	0	0	****	143
426	Grass	Mosaic	0	0	****	143
427	Shrub	Mosaic	1.96890085279914e-48	2e-48	****	143
428	Grass	Shrub	1.26255611853487e-305	2.5e-305	****	144
429	Grass	Mosaic	0	0	****	144
430	Shrub	Mosaic	7.09084646903141e-52	7.1e-52	****	144
431	Grass	Shrub	0	0	****	145
432	Grass	Mosaic	0	0	****	145
433	Shrub	Mosaic	1.98766768356066e-44	2e-44	****	145
434	Grass	Shrub	0	0	****	146
435	Grass	Mosaic	0	0	****	146
436	Shrub	Mosaic	7.38219533802268e-54	7.4e-54	****	146
437	Grass	Shrub	1.56041717341536e-303	3.1e-303	****	147
438	Grass	Mosaic	0	0	****	147
439	Shrub	Mosaic	2.58234846375468e-46	2.6e-46	****	147
440	Grass	Shrub	0	0	****	148
441	Grass	Mosaic	0	0	****	148
442	Shrub	Mosaic	1.297382011779e-49	1.3e-49	****	148
443	Grass	Shrub	0	0	****	149
444	Grass	Mosaic	0	0	****	149
445	Shrub	Mosaic	7.40563600081164e-48	7.4e-48	****	149
446	Grass	Shrub	0	0	****	150
447	Grass	Mosaic	0	0	****	150
448	Shrub	Mosaic	8.58286837375857e-51	8.6e-51	****	150
449	Grass	Shrub	0	0	****	151
450	Grass	Mosaic	0	0	****	151
451	Shrub	Mosaic	8.2627500468655e-45	8.3e-45	****	151
452	Grass	Shrub	0	0	****	152
453	Grass	Mosaic	0	0	****	152
454	Shrub	Mosaic	1.53876708493394e-45	1.5e-45	****	152
455	Grass	Shrub	0	0	****	153
456	Grass	Mosaic	0	0	****	153
457	Shrub	Mosaic	1.08986378767577e-42	1.1e-42	****	153
458	Grass	Shrub	0	0	****	154
459	Grass	Mosaic	0	0	****	154
460	Shrub	Mosaic	1.35048914673791e-53	1.4e-53	****	154
461	Grass	Shrub	0	0	****	155
462	Grass	Mosaic	0	0	****	155
463	Shrub	Mosaic	2.6697453424235e-49	2.7e-49	****	155
464	Grass	Shrub	0	0	****	156
465	Grass	Mosaic	0	0	****	156
466	Shrub	Mosaic	1.76778704515141e-56	1.8e-56	****	156
467	Grass	Shrub	0	0	****	157
468	Grass	Mosaic	0	0	****	157
469	Shrub	Mosaic	5.16407894087013e-42	5.2e-42	****	157
470	Grass	Shrub	3.14088581022792e-305	6.3e-305	****	158
471	Grass	Mosaic	0	0	****	158
472	Shrub	Mosaic	1.26273341136095e-61	1.3e-61	****	158
473	Grass	Shrub	0	0	****	159
474	Grass	Mosaic	0	0	****	159
475	Shrub	Mosaic	5.38166129021866e-53	5.4e-53	****	159
476	Grass	Shrub	0	0	****	160
477	Grass	Mosaic	0	0	****	160
478	Shrub	Mosaic	3.81384359801126e-49	3.8e-49	****	160
479	Grass	Shrub	4.8661614448268e-308	9.70000000000000e-308	****	161
480	Grass	Mosaic	0	0	****	161
481	Shrub	Mosaic	3.54537789784352e-51	3.5e-51	****	161
482	Grass	Shrub	0	0	****	162
483	Grass	Mosaic	0	0	****	162
484	Shrub	Mosaic	2.24251223953266e-57	2.2e-57	****	162
485	Grass	Shrub	0	0	****	163
486	Grass	Mosaic	0	0	****	163
487	Shrub	Mosaic	2.74145037262584e-52	2.7e-52	****	163
488	Grass	Shrub	0	0	****	164
489	Grass	Mosaic	0	0	****	164
490	Shrub	Mosaic	1.11406310388706e-51	1.1e-51	****	164
491	Grass	Shrub	0	0	****	165
492	Grass	Mosaic	0	0	****	165
493	Shrub	Mosaic	2.98626079677172e-45	3e-45	****	165
494	Grass	Shrub	0	0	****	166
495	Grass	Mosaic	0	0	****	166
496	Shrub	Mosaic	2.27975283563614e-47	2.3e-47	****	166
497	Grass	Shrub	0	0	****	167
498	Grass	Mosaic	0	0	****	167
499	Shrub	Mosaic	2.18030985361393e-50	2.2e-50	****	167
500	Grass	Shrub	0	0	****	168
501	Grass	Mosaic	0	0	****	168
502	Shrub	Mosaic	6.97598385319837e-44	7e-44	****	168
503	Grass	Shrub	0	0	****	169
504	Grass	Mosaic	0	0	****	169
505	Shrub	Mosaic	1.43234503644855e-50	1.4e-50	****	169
506	Grass	Shrub	0	0	****	170
507	Grass	Mosaic	0	0	****	170
508	Shrub	Mosaic	3.65491843680404e-50	3.7e-50	****	170
509	Grass	Shrub	0	0	****	171
510	Grass	Mosaic	0	0	****	171
511	Shrub	Mosaic	1.71611363283501e-49	1.7e-49	****	171
512	Grass	Shrub	0	0	****	172
513	Grass	Mosaic	0	0	****	172
514	Shrub	Mosaic	1.78726620174529e-56	1.8e-56	****	172
515	Grass	Shrub	0	0	****	173
516	Grass	Mosaic	0	0	****	173
517	Shrub	Mosaic	1.07416869514682e-51	1.1e-51	****	173
518	Grass	Shrub	0	0	****	174
519	Grass	Mosaic	0	0	****	174
520	Shrub	Mosaic	1.36645900203946e-48	1.4e-48	****	174
521	Grass	Shrub	0	0	****	175
522	Grass	Mosaic	0	0	****	175
523	Shrub	Mosaic	5.33897841371855e-46	5.3e-46	****	175
524	Grass	Shrub	0	0	****	176
525	Grass	Mosaic	0	0	****	176
526	Shrub	Mosaic	1.74320451247854e-44	1.7e-44	****	176
527	Grass	Shrub	0	0	****	177
528	Grass	Mosaic	0	0	****	177
529	Shrub	Mosaic	4.9895921595259e-48	5e-48	****	177
530	Grass	Shrub	0	0	****	178
531	Grass	Mosaic	0	0	****	178
532	Shrub	Mosaic	5.78064639166009e-54	5.8e-54	****	178
533	Grass	Shrub	0	0	****	179
534	Grass	Mosaic	0	0	****	179
535	Shrub	Mosaic	1.08835097869499e-50	1.1e-50	****	179
536	Grass	Shrub	0	0	****	180
537	Grass	Mosaic	0	0	****	180
538	Shrub	Mosaic	9.0820448830053e-52	9.1e-52	****	180
539	Grass	Shrub	0	0	****	181
540	Grass	Mosaic	0	0	****	181
541	Shrub	Mosaic	7.40356141775571e-44	7.4e-44	****	181
542	Grass	Shrub	0	0	****	182
543	Grass	Mosaic	0	0	****	182
544	Shrub	Mosaic	2.02736374797632e-48	2e-48	****	182
545	Grass	Shrub	0	0	****	183
546	Grass	Mosaic	0	0	****	183
547	Shrub	Mosaic	6.47218310945562e-58	6.5e-58	****	183
548	Grass	Shrub	0	0	****	184
549	Grass	Mosaic	0	0	****	184
550	Shrub	Mosaic	1.20801770128123e-55	1.2e-55	****	184
551	Grass	Shrub	0	0	****	185
552	Grass	Mosaic	0	0	****	185
553	Shrub	Mosaic	3.16553051175026e-52	3.2e-52	****	185
554	Grass	Shrub	0	0	****	186
555	Grass	Mosaic	0	0	****	186
556	Shrub	Mosaic	1.27604646507005e-50	1.3e-50	****	186
557	Grass	Shrub	0	0	****	187
558	Grass	Mosaic	0	0	****	187
559	Shrub	Mosaic	1.5651633800889e-51	1.6e-51	****	187
560	Grass	Shrub	0	0	****	188
561	Grass	Mosaic	0	0	****	188
562	Shrub	Mosaic	3.13974315539526e-57	3.1e-57	****	188
563	Grass	Shrub	0	0	****	189
564	Grass	Mosaic	0	0	****	189
565	Shrub	Mosaic	1.79020642133083e-46	1.8e-46	****	189
566	Grass	Shrub	0	0	****	190
567	Grass	Mosaic	0	0	****	190
568	Shrub	Mosaic	4.5730542969249e-52	4.6e-52	****	190
569	Grass	Shrub	0	0	****	191
570	Grass	Mosaic	0	0	****	191
571	Shrub	Mosaic	4.57616118635107e-54	4.6e-54	****	191
572	Grass	Shrub	0	0	****	192
573	Grass	Mosaic	0	0	****	192
574	Shrub	Mosaic	9.76350133934829e-54	9.8e-54	****	192
575	Grass	Shrub	0	0	****	193
576	Grass	Mosaic	0	0	****	193
577	Shrub	Mosaic	4.29773826468263e-55	4.3e-55	****	193
578	Grass	Shrub	0	0	****	194
579	Grass	Mosaic	0	0	****	194
580	Shrub	Mosaic	2.32774290397466e-50	2.3e-50	****	194
581	Grass	Shrub	0	0	****	195
582	Grass	Mosaic	0	0	****	195
583	Shrub	Mosaic	2.15982635326163e-48	2.2e-48	****	195
584	Grass	Shrub	0	0	****	196
585	Grass	Mosaic	0	0	****	196
586	Shrub	Mosaic	1.43796123580965e-45	1.4e-45	****	196
587	Grass	Shrub	0	0	****	197
588	Grass	Mosaic	0	0	****	197
589	Shrub	Mosaic	7.22814053479221e-41	7.2e-41	****	197
590	Grass	Shrub	0	0	****	198
591	Grass	Mosaic	0	0	****	198
592	Shrub	Mosaic	6.83784312396131e-54	6.8e-54	****	198
593	Grass	Shrub	0	0	****	199
594	Grass	Mosaic	0	0	****	199
595	Shrub	Mosaic	3.55107548772451e-46	3.6e-46	****	199
596	Grass	Shrub	0	0	****	200
597	Grass	Mosaic	0	0	****	200
598	Shrub	Mosaic	1.63474680598645e-48	1.6e-48	****	200
599	Grass	Shrub	0	0	****	201
600	Grass	Mosaic	0	0	****	201
601	Shrub	Mosaic	4.33476990736457e-52	4.3e-52	****	201
602	Grass	Shrub	0	0	****	202
603	Grass	Mosaic	0	0	****	202
604	Shrub	Mosaic	9.80841966285498e-47	9.8e-47	****	202
605	Grass	Shrub	0	0	****	203
606	Grass	Mosaic	0	0	****	203
607	Shrub	Mosaic	1.30958063191394e-42	1.3e-42	****	203
608	Grass	Shrub	0	0	****	204
609	Grass	Mosaic	0	0	****	204
610	Shrub	Mosaic	3.03944483579164e-42	3e-42	****	204
611	Grass	Shrub	0	0	****	205
612	Grass	Mosaic	0	0	****	205
613	Shrub	Mosaic	6.58698753682367e-44	6.6e-44	****	205
614	Grass	Shrub	0	0	****	206
615	Grass	Mosaic	0	0	****	206
616	Shrub	Mosaic	5.62366493886079e-52	5.6e-52	****	206
617	Grass	Shrub	0	0	****	207
618	Grass	Mosaic	0	0	****	207
619	Shrub	Mosaic	2.29472763737175e-58	2.3e-58	****	207
620	Grass	Shrub	0	0	****	208
621	Grass	Mosaic	0	0	****	208
622	Shrub	Mosaic	5.14123425219954e-55	5.1e-55	****	208
623	Grass	Shrub	0	0	****	209
624	Grass	Mosaic	0	0	****	209
625	Shrub	Mosaic	3.96351816099972e-51	4e-51	****	209
626	Grass	Shrub	0	0	****	210
627	Grass	Mosaic	0	0	****	210
628	Shrub	Mosaic	2.13633240901233e-48	2.1e-48	****	210
629	Grass	Shrub	0	0	****	211
630	Grass	Mosaic	0	0	****	211
631	Shrub	Mosaic	1.91840595280651e-56	1.9e-56	****	211
632	Grass	Shrub	0	0	****	212
633	Grass	Mosaic	0	0	****	212
634	Shrub	Mosaic	2.62637693241747e-52	2.6e-52	****	212
635	Grass	Shrub	0	0	****	213
636	Grass	Mosaic	0	0	****	213
637	Shrub	Mosaic	2.26829844185684e-54	2.3e-54	****	213
638	Grass	Shrub	0	0	****	214
639	Grass	Mosaic	0	0	****	214
640	Shrub	Mosaic	2.27288021821756e-47	2.3e-47	****	214
641	Grass	Shrub	0	0	****	215
642	Grass	Mosaic	0	0	****	215
643	Shrub	Mosaic	4.90555823504478e-46	4.9e-46	****	215
644	Grass	Shrub	0	0	****	216
645	Grass	Mosaic	0	0	****	216
646	Shrub	Mosaic	1.74550481498304e-49	1.7e-49	****	216
647	Grass	Shrub	0	0	****	217
648	Grass	Mosaic	0	0	****	217
649	Shrub	Mosaic	1.3675312478731e-59	1.4e-59	****	217
650	Grass	Shrub	0	0	****	218
651	Grass	Mosaic	0	0	****	218
652	Shrub	Mosaic	1.6283216402573e-56	1.6e-56	****	218
653	Grass	Shrub	0	0	****	219
654	Grass	Mosaic	0	0	****	219
655	Shrub	Mosaic	2.62866804024305e-54	2.6e-54	****	219
656	Grass	Shrub	0	0	****	220
657	Grass	Mosaic	0	0	****	220
658	Shrub	Mosaic	3.79561616435358e-50	3.8e-50	****	220
659	Grass	Shrub	0	0	****	221
660	Grass	Mosaic	0	0	****	221
661	Shrub	Mosaic	5.69856837548882e-51	5.7e-51	****	221
662	Grass	Shrub	0	0	****	222
663	Grass	Mosaic	0	0	****	222
664	Shrub	Mosaic	4.49806740966165e-52	4.5e-52	****	222
665	Grass	Shrub	0	0	****	223
666	Grass	Mosaic	0	0	****	223
667	Shrub	Mosaic	4.55984487429336e-48	4.6e-48	****	223
668	Grass	Shrub	0	0	****	224
669	Grass	Mosaic	0	0	****	224
670	Shrub	Mosaic	1.1885022670894e-55	1.2e-55	****	224
671	Grass	Shrub	0	0	****	225
672	Grass	Mosaic	0	0	****	225
673	Shrub	Mosaic	8.7089182101455e-46	8.7e-46	****	225
674	Grass	Shrub	0	0	****	226
675	Grass	Mosaic	0	0	****	226
676	Shrub	Mosaic	1.23983233844565e-54	1.2e-54	****	226
677	Grass	Shrub	0	0	****	227
678	Grass	Mosaic	0	0	****	227
679	Shrub	Mosaic	4.41546360347076e-51	4.4e-51	****	227
680	Grass	Shrub	0	0	****	228
681	Grass	Mosaic	0	0	****	228
682	Shrub	Mosaic	1.09551876292874e-50	1.1e-50	****	228
683	Grass	Shrub	0	0	****	229
684	Grass	Mosaic	0	0	****	229
685	Shrub	Mosaic	1.8359634012585e-49	1.8e-49	****	229
686	Grass	Shrub	0	0	****	230
687	Grass	Mosaic	0	0	****	230
688	Shrub	Mosaic	4.53360823714027e-52	4.5e-52	****	230
689	Grass	Shrub	0	0	****	231
690	Grass	Mosaic	0	0	****	231
691	Shrub	Mosaic	1.18457944017742e-48	1.2e-48	****	231
692	Grass	Shrub	0	0	****	232
693	Grass	Mosaic	0	0	****	232
694	Shrub	Mosaic	2.14103896533373e-57	2.1e-57	****	232
695	Grass	Shrub	0	0	****	233
696	Grass	Mosaic	0	0	****	233
697	Shrub	Mosaic	4.20262370984683e-59	4.2e-59	****	233
698	Grass	Shrub	0	0	****	234
699	Grass	Mosaic	0	0	****	234
700	Shrub	Mosaic	6.76079203523557e-52	6.8e-52	****	234
701	Grass	Shrub	0	0	****	235
702	Grass	Mosaic	0	0	****	235
703	Shrub	Mosaic	7.83120572607265e-57	7.8e-57	****	235
704	Grass	Shrub	0	0	****	236
705	Grass	Mosaic	0	0	****	236
706	Shrub	Mosaic	4.41183021713072e-46	4.4e-46	****	236
707	Grass	Shrub	0	0	****	237
708	Grass	Mosaic	0	0	****	237
709	Shrub	Mosaic	4.45160840733079e-44	4.5e-44	****	237
710	Grass	Shrub	0	0	****	238
711	Grass	Mosaic	0	0	****	238
712	Shrub	Mosaic	1.23038508171653e-53	1.2e-53	****	238
713	Grass	Shrub	0	0	****	239
714	Grass	Mosaic	0	0	****	239
715	Shrub	Mosaic	4.37873166562408e-52	4.4e-52	****	239
716	Grass	Shrub	0	0	****	240
717	Grass	Mosaic	0	0	****	240
718	Shrub	Mosaic	1.4309020435028e-53	1.4e-53	****	240
719	Grass	Shrub	0	0	****	241
720	Grass	Mosaic	0	0	****	241
721	Shrub	Mosaic	8.45296682006051e-48	8.5e-48	****	241
722	Grass	Shrub	0	0	****	242
723	Grass	Mosaic	0	0	****	242
724	Shrub	Mosaic	1.3584031932044e-53	1.4e-53	****	242
725	Grass	Shrub	0	0	****	243
726	Grass	Mosaic	0	0	****	243
727	Shrub	Mosaic	3.18591967808522e-47	3.2e-47	****	243
728	Grass	Shrub	0	0	****	244
729	Grass	Mosaic	0	0	****	244
730	Shrub	Mosaic	6.94582239729659e-51	6.9e-51	****	244
731	Grass	Shrub	0	0	****	245
732	Grass	Mosaic	0	0	****	245
733	Shrub	Mosaic	9.77645241166047e-50	9.8e-50	****	245
734	Grass	Shrub	0	0	****	246
735	Grass	Mosaic	0	0	****	246
736	Shrub	Mosaic	1.27674690450204e-47	1.3e-47	****	246
737	Grass	Shrub	0	0	****	247
738	Grass	Mosaic	0	0	****	247
739	Shrub	Mosaic	3.90566057202408e-55	3.9e-55	****	247
740	Grass	Shrub	0	0	****	248
741	Grass	Mosaic	0	0	****	248
742	Shrub	Mosaic	1.67685949982204e-50	1.7e-50	****	248
743	Grass	Shrub	0	0	****	249
744	Grass	Mosaic	0	0	****	249
745	Shrub	Mosaic	4.77631209570242e-48	4.8e-48	****	249
746	Grass	Shrub	0	0	****	250
747	Grass	Mosaic	0	0	****	250
748	Shrub	Mosaic	1.03589998551915e-53	1e-53	****	250
749	Grass	Shrub	0	0	****	251
750	Grass	Mosaic	0	0	****	251
751	Shrub	Mosaic	7.69575427622184e-50	7.7e-50	****	251
752	Grass	Shrub	0	0	****	252
753	Grass	Mosaic	0	0	****	252
754	Shrub	Mosaic	6.92656279607768e-48	6.9e-48	****	252
755	Grass	Shrub	0	0	****	253
756	Grass	Mosaic	0	0	****	253
757	Shrub	Mosaic	5.98752050360812e-50	6e-50	****	253
758	Grass	Shrub	0	0	****	254
759	Grass	Mosaic	0	0	****	254
760	Shrub	Mosaic	5.78743808344932e-52	5.8e-52	****	254
761	Grass	Shrub	0	0	****	255
762	Grass	Mosaic	0	0	****	255
763	Shrub	Mosaic	9.1544755113885e-53	9.2e-53	****	255
764	Grass	Shrub	0	0	****	256
765	Grass	Mosaic	0	0	****	256
766	Shrub	Mosaic	6.12881327093001e-55	6.1e-55	****	256
767	Grass	Shrub	0	0	****	257
768	Grass	Mosaic	0	0	****	257
769	Shrub	Mosaic	1.40089884364125e-56	1.4e-56	****	257
770	Grass	Shrub	0	0	****	258
771	Grass	Mosaic	0	0	****	258
772	Shrub	Mosaic	4.74206341469429e-47	4.7e-47	****	258
773	Grass	Shrub	0	0	****	259
774	Grass	Mosaic	0	0	****	259
775	Shrub	Mosaic	5.34624564150703e-44	5.3e-44	****	259
776	Grass	Shrub	0	0	****	260
777	Grass	Mosaic	0	0	****	260
778	Shrub	Mosaic	1.6054721758184e-51	1.6e-51	****	260
779	Grass	Shrub	0	0	****	261
780	Grass	Mosaic	0	0	****	261
781	Shrub	Mosaic	4.58217512963617e-47	4.6e-47	****	261
782	Grass	Shrub	0	0	****	262
783	Grass	Mosaic	0	0	****	262
784	Shrub	Mosaic	6.73830905450663e-45	6.7e-45	****	262
785	Grass	Shrub	0	0	****	263
786	Grass	Mosaic	0	0	****	263
787	Shrub	Mosaic	1.0293170654337e-52	1e-52	****	263
788	Grass	Shrub	0	0	****	264
789	Grass	Mosaic	0	0	****	264
790	Shrub	Mosaic	3.40776021751143e-48	3.4e-48	****	264
791	Grass	Shrub	0	0	****	265
792	Grass	Mosaic	0	0	****	265
793	Shrub	Mosaic	3.83987996279954e-52	3.8e-52	****	265
794	Grass	Shrub	0	0	****	266
795	Grass	Mosaic	0	0	****	266
796	Shrub	Mosaic	1.16839078529297e-51	1.2e-51	****	266
797	Grass	Shrub	0	0	****	267
798	Grass	Mosaic	0	0	****	267
799	Shrub	Mosaic	6.82739618351912e-48	6.8e-48	****	267
800	Grass	Shrub	0	0	****	268
801	Grass	Mosaic	0	0	****	268
802	Shrub	Mosaic	4.64918299203769e-54	4.6e-54	****	268
803	Grass	Shrub	0	0	****	269
804	Grass	Mosaic	0	0	****	269
805	Shrub	Mosaic	2.05623136552277e-49	2.1e-49	****	269
806	Grass	Shrub	0	0	****	270
807	Grass	Mosaic	0	0	****	270
808	Shrub	Mosaic	1.84982715618303e-61	1.8e-61	****	270
809	Grass	Shrub	0	0	****	271
810	Grass	Mosaic	0	0	****	271
811	Shrub	Mosaic	2.95332117932495e-49	3e-49	****	271
812	Grass	Shrub	0	0	****	272
813	Grass	Mosaic	0	0	****	272
814	Shrub	Mosaic	1.44226715435474e-56	1.4e-56	****	272
815	Grass	Shrub	0	0	****	273
816	Grass	Mosaic	0	0	****	273
817	Shrub	Mosaic	1.86776905364729e-48	1.9e-48	****	273
818	Grass	Shrub	0	0	****	274
819	Grass	Mosaic	0	0	****	274
820	Shrub	Mosaic	3.67484671297873e-46	3.7e-46	****	274
821	Grass	Shrub	0	0	****	275
822	Grass	Mosaic	0	0	****	275
823	Shrub	Mosaic	7.75194662887962e-51	7.8e-51	****	275
824	Grass	Shrub	0	0	****	276
825	Grass	Mosaic	0	0	****	276
826	Shrub	Mosaic	1.11926808803614e-46	1.1e-46	****	276
827	Grass	Shrub	0	0	****	277
828	Grass	Mosaic	0	0	****	277
829	Shrub	Mosaic	2.7943380838058e-52	2.8e-52	****	277
830	Grass	Shrub	0	0	****	278
831	Grass	Mosaic	0	0	****	278
832	Shrub	Mosaic	7.8933889727063e-50	7.9e-50	****	278
833	Grass	Shrub	0	0	****	279
834	Grass	Mosaic	0	0	****	279
835	Shrub	Mosaic	1.28907882009337e-53	1.3e-53	****	279
836	Grass	Shrub	0	0	****	280
837	Grass	Mosaic	0	0	****	280
838	Shrub	Mosaic	1.19356067106326e-52	1.2e-52	****	280
839	Grass	Shrub	0	0	****	281
840	Grass	Mosaic	0	0	****	281
841	Shrub	Mosaic	4.37021808195392e-54	4.4e-54	****	281
842	Grass	Shrub	0	0	****	282
843	Grass	Mosaic	0	0	****	282
844	Shrub	Mosaic	1.2476019293126e-56	1.2e-56	****	282
845	Grass	Shrub	0	0	****	283
846	Grass	Mosaic	0	0	****	283
847	Shrub	Mosaic	7.30946880580708e-50	7.3e-50	****	283
848	Grass	Shrub	0	0	****	284
849	Grass	Mosaic	0	0	****	284
850	Shrub	Mosaic	4.17626424514239e-48	4.2e-48	****	284
851	Grass	Shrub	0	0	****	285
852	Grass	Mosaic	0	0	****	285
853	Shrub	Mosaic	8.43372241067883e-58	8.4e-58	****	285
854	Grass	Shrub	0	0	****	286
855	Grass	Mosaic	0	0	****	286
856	Shrub	Mosaic	2.14843712365324e-45	2.1e-45	****	286
857	Grass	Shrub	0	0	****	287
858	Grass	Mosaic	0	0	****	287
859	Shrub	Mosaic	1.44274127676686e-50	1.4e-50	****	287
860	Grass	Shrub	0	0	****	288
861	Grass	Mosaic	0	0	****	288
862	Shrub	Mosaic	6.35185454431498e-56	6.4e-56	****	288
863	Grass	Shrub	0	0	****	289
864	Grass	Mosaic	0	0	****	289
865	Shrub	Mosaic	3.62133300224472e-49	3.6e-49	****	289
866	Grass	Shrub	0	0	****	290
867	Grass	Mosaic	0	0	****	290
868	Shrub	Mosaic	3.99198775133932e-52	4e-52	****	290
869	Grass	Shrub	0	0	****	291
870	Grass	Mosaic	0	0	****	291
871	Shrub	Mosaic	3.32375300354359e-55	3.3e-55	****	291
872	Grass	Shrub	0	0	****	292
873	Grass	Mosaic	0	0	****	292
874	Shrub	Mosaic	2.08863840002361e-53	2.1e-53	****	292
875	Grass	Shrub	0	0	****	293
876	Grass	Mosaic	0	0	****	293
877	Shrub	Mosaic	7.14265080512982e-56	7.1e-56	****	293
878	Grass	Shrub	0	0	****	294
879	Grass	Mosaic	0	0	****	294
880	Shrub	Mosaic	2.23987439182263e-56	2.2e-56	****	294
881	Grass	Shrub	0	0	****	295
882	Grass	Mosaic	0	0	****	295
883	Shrub	Mosaic	3.97046901532937e-49	4e-49	****	295
884	Grass	Shrub	0	0	****	296
885	Grass	Mosaic	0	0	****	296
886	Shrub	Mosaic	3.25887423521969e-53	3.3e-53	****	296
887	Grass	Shrub	0	0	****	297
888	Grass	Mosaic	0	0	****	297
889	Shrub	Mosaic	1.42287559813482e-57	1.4e-57	****	297
890	Grass	Shrub	0	0	****	298
891	Grass	Mosaic	0	0	****	298
892	Shrub	Mosaic	2.61288073258382e-59	2.6e-59	****	298
893	Grass	Shrub	0	0	****	299
894	Grass	Mosaic	0	0	****	299
895	Shrub	Mosaic	3.29802786769943e-49	3.3e-49	****	299
896	Grass	Shrub	0	0	****	300
897	Grass	Mosaic	0	0	****	300
898	Shrub	Mosaic	1.86067190223278e-56	1.9e-56	****	300
899	Grass	Shrub	0	0	****	301
900	Grass	Mosaic	0	0	****	301
901	Shrub	Mosaic	4.43792173041519e-51	4.4e-51	****	301
902	Grass	Shrub	0	0	****	302
903	Grass	Mosaic	0	0	****	302
904	Shrub	Mosaic	2.04461462234426e-50	2e-50	****	302
905	Grass	Shrub	0	0	****	303
906	Grass	Mosaic	0	0	****	303
907	Shrub	Mosaic	7.38692021840203e-52	7.4e-52	****	303
908	Grass	Shrub	0	0	****	304
909	Grass	Mosaic	0	0	****	304
910	Shrub	Mosaic	2.23960685646041e-51	2.2e-51	****	304
911	Grass	Shrub	0	0	****	305
912	Grass	Mosaic	0	0	****	305
913	Shrub	Mosaic	1.98384251885976e-51	2e-51	****	305
914	Grass	Shrub	0	0	****	306
915	Grass	Mosaic	0	0	****	306
916	Shrub	Mosaic	8.61879062991185e-52	8.6e-52	****	306
917	Grass	Shrub	0	0	****	307
918	Grass	Mosaic	0	0	****	307
919	Shrub	Mosaic	3.64883339841021e-56	3.6e-56	****	307
920	Grass	Shrub	0	0	****	308
921	Grass	Mosaic	0	0	****	308
922	Shrub	Mosaic	7.39013628021753e-51	7.4e-51	****	308
923	Grass	Shrub	0	0	****	309
924	Grass	Mosaic	0	0	****	309
925	Shrub	Mosaic	1.59361237084233e-54	1.6e-54	****	309
926	Grass	Shrub	0	0	****	310
927	Grass	Mosaic	0	0	****	310
928	Shrub	Mosaic	3.97467979234225e-54	4e-54	****	310
929	Grass	Shrub	0	0	****	311
930	Grass	Mosaic	0	0	****	311
931	Shrub	Mosaic	2.29367174476423e-47	2.3e-47	****	311
932	Grass	Shrub	0	0	****	312
933	Grass	Mosaic	0	0	****	312
934	Shrub	Mosaic	3.58980510744833e-56	3.6e-56	****	312
935	Grass	Shrub	0	0	****	313
936	Grass	Mosaic	0	0	****	313
937	Shrub	Mosaic	6.40329854839665e-55	6.4e-55	****	313
938	Grass	Shrub	0	0	****	314
939	Grass	Mosaic	0	0	****	314
940	Shrub	Mosaic	3.48776207410286e-55	3.5e-55	****	314
941	Grass	Shrub	0	0	****	315
942	Grass	Mosaic	0	0	****	315
943	Shrub	Mosaic	8.63515221667513e-52	8.6e-52	****	315
944	Grass	Shrub	0	0	****	316
945	Grass	Mosaic	0	0	****	316
946	Shrub	Mosaic	5.91178576081587e-53	5.9e-53	****	316
947	Grass	Shrub	0	0	****	317
948	Grass	Mosaic	0	0	****	317
949	Shrub	Mosaic	1.67032550915203e-55	1.7e-55	****	317
950	Grass	Shrub	0	0	****	318
951	Grass	Mosaic	0	0	****	318
952	Shrub	Mosaic	1.31548767333131e-49	1.3e-49	****	318
953	Grass	Shrub	0	0	****	319
954	Grass	Mosaic	0	0	****	319
955	Shrub	Mosaic	2.06415987864038e-46	2.1e-46	****	319
956	Grass	Shrub	0	0	****	320
957	Grass	Mosaic	0	0	****	320
958	Shrub	Mosaic	4.69758265875527e-50	4.7e-50	****	320
959	Grass	Shrub	0	0	****	321
960	Grass	Mosaic	0	0	****	321
961	Shrub	Mosaic	9.75051338372147e-48	9.8e-48	****	321
962	Grass	Shrub	0	0	****	322
963	Grass	Mosaic	0	0	****	322
964	Shrub	Mosaic	2.02539131626284e-45	2e-45	****	322
965	Grass	Shrub	0	0	****	323
966	Grass	Mosaic	0	0	****	323
967	Shrub	Mosaic	2.09098474799099e-57	2.1e-57	****	323
968	Grass	Shrub	0	0	****	324
969	Grass	Mosaic	0	0	****	324
970	Shrub	Mosaic	2.53537337086169e-52	2.5e-52	****	324
971	Grass	Shrub	0	0	****	325
972	Grass	Mosaic	0	0	****	325
973	Shrub	Mosaic	8.92860289235993e-50	8.9e-50	****	325
974	Grass	Shrub	0	0	****	326
975	Grass	Mosaic	0	0	****	326
976	Shrub	Mosaic	1.73286941479954e-52	1.7e-52	****	326
977	Grass	Shrub	0	0	****	327
978	Grass	Mosaic	0	0	****	327
979	Shrub	Mosaic	1.28396450296759e-56	1.3e-56	****	327
980	Grass	Shrub	0	0	****	328
981	Grass	Mosaic	0	0	****	328
982	Shrub	Mosaic	2.43383947682616e-57	2.4e-57	****	328
983	Grass	Shrub	0	0	****	329
984	Grass	Mosaic	0	0	****	329
985	Shrub	Mosaic	6.57745014746834e-56	6.6e-56	****	329
986	Grass	Shrub	0	0	****	330
987	Grass	Mosaic	0	0	****	330
988	Shrub	Mosaic	1.01651757003293e-57	1e-57	****	330
989	Grass	Shrub	0	0	****	331
990	Grass	Mosaic	0	0	****	331
991	Shrub	Mosaic	1.1323446393557e-52	1.1e-52	****	331
992	Grass	Shrub	0	0	****	332
993	Grass	Mosaic	0	0	****	332
994	Shrub	Mosaic	2.09969518481288e-48	2.1e-48	****	332
995	Grass	Shrub	0	0	****	333
996	Grass	Mosaic	0	0	****	333
997	Shrub	Mosaic	3.12484725871576e-48	3.1e-48	****	333
998	Grass	Shrub	0	0	****	334
999	Grass	Mosaic	0	0	****	334
1000	Shrub	Mosaic	5.06064147137346e-47	5.1e-47	****	334
1001	Grass	Shrub	0	0	****	335
1002	Grass	Mosaic	0	0	****	335
1003	Shrub	Mosaic	1.11000101838642e-62	1.1e-62	****	335
1004	Grass	Shrub	0	0	****	336
1005	Grass	Mosaic	0	0	****	336
1006	Shrub	Mosaic	2.34812706480439e-45	2.3e-45	****	336
1007	Grass	Shrub	0	0	****	337
1008	Grass	Mosaic	0	0	****	337
1009	Shrub	Mosaic	1.7500179191268e-55	1.8e-55	****	337
1010	Grass	Shrub	0	0	****	338
1011	Grass	Mosaic	0	0	****	338
1012	Shrub	Mosaic	1.66864351683099e-43	1.7e-43	****	338
1013	Grass	Shrub	0	0	****	339
1014	Grass	Mosaic	0	0	****	339
1015	Shrub	Mosaic	7.59681111468267e-57	7.6e-57	****	339
1016	Grass	Shrub	0	0	****	340
1017	Grass	Mosaic	0	0	****	340
1018	Shrub	Mosaic	3.97493750329109e-51	4e-51	****	340
1019	Grass	Shrub	0	0	****	341
1020	Grass	Mosaic	0	0	****	341
1021	Shrub	Mosaic	2.85490727942285e-53	2.9e-53	****	341
1022	Grass	Shrub	0	0	****	342
1023	Grass	Mosaic	0	0	****	342
1024	Shrub	Mosaic	7.67071552601269e-55	7.7e-55	****	342
1025	Grass	Shrub	0	0	****	343
1026	Grass	Mosaic	0	0	****	343
1027	Shrub	Mosaic	3.14437922347595e-51	3.1e-51	****	343
1028	Grass	Shrub	0	0	****	344
1029	Grass	Mosaic	0	0	****	344
1030	Shrub	Mosaic	2.11029307269387e-56	2.1e-56	****	344
1031	Grass	Shrub	0	0	****	345
1032	Grass	Mosaic	0	0	****	345
1033	Shrub	Mosaic	6.23222924165487e-57	6.2e-57	****	345
1034	Grass	Shrub	0	0	****	346
1035	Grass	Mosaic	0	0	****	346
1036	Shrub	Mosaic	3.92462372612081e-52	3.9e-52	****	346
1037	Grass	Shrub	0	0	****	347
1038	Grass	Mosaic	0	0	****	347
1039	Shrub	Mosaic	1.66201425550345e-50	1.7e-50	****	347
1040	Grass	Shrub	0	0	****	348
1041	Grass	Mosaic	0	0	****	348
1042	Shrub	Mosaic	6.33101108313618e-50	6.3e-50	****	348
1043	Grass	Shrub	0	0	****	349
1044	Grass	Mosaic	0	0	****	349
1045	Shrub	Mosaic	2.12069549800693e-44	2.1e-44	****	349
1046	Grass	Shrub	0	0	****	350
1047	Grass	Mosaic	0	0	****	350
1048	Shrub	Mosaic	4.80471307364049e-53	4.8e-53	****	350
1049	Grass	Shrub	0	0	****	351
1050	Grass	Mosaic	0	0	****	351
1051	Shrub	Mosaic	1.61897987468284e-55	1.6e-55	****	351
1052	Grass	Shrub	0	0	****	352
1053	Grass	Mosaic	0	0	****	352
1054	Shrub	Mosaic	4.52700428539478e-51	4.5e-51	****	352
1055	Grass	Shrub	0	0	****	353
1056	Grass	Mosaic	0	0	****	353
1057	Shrub	Mosaic	3.15937529060181e-49	3.2e-49	****	353
1058	Grass	Shrub	0	0	****	354
1059	Grass	Mosaic	0	0	****	354
1060	Shrub	Mosaic	4.58332325098006e-47	4.6e-47	****	354
1061	Grass	Shrub	0	0	****	355
1062	Grass	Mosaic	0	0	****	355
1063	Shrub	Mosaic	8.38943332910078e-52	8.4e-52	****	355
1064	Grass	Shrub	0	0	****	356
1065	Grass	Mosaic	0	0	****	356
1066	Shrub	Mosaic	1.24585557050707e-53	1.2e-53	****	356
1067	Grass	Shrub	0	0	****	357
1068	Grass	Mosaic	0	0	****	357
1069	Shrub	Mosaic	1.88073560338894e-58	1.9e-58	****	357
1070	Grass	Shrub	0	0	****	358
1071	Grass	Mosaic	0	0	****	358
1072	Shrub	Mosaic	2.02743885282674e-52	2e-52	****	358
1073	Grass	Shrub	0	0	****	359
1074	Grass	Mosaic	0	0	****	359
1075	Shrub	Mosaic	3.76931653945245e-49	3.8e-49	****	359
1076	Grass	Shrub	0	0	****	360
1077	Grass	Mosaic	0	0	****	360
1078	Shrub	Mosaic	9.70385359767121e-53	9.7e-53	****	360
1079	Grass	Shrub	0	0	****	361
1080	Grass	Mosaic	0	0	****	361
1081	Shrub	Mosaic	1.17284110840517e-58	1.2e-58	****	361
1082	Grass	Shrub	0	0	****	362
1083	Grass	Mosaic	0	0	****	362
1084	Shrub	Mosaic	1.44259039268658e-61	1.4e-61	****	362
1085	Grass	Shrub	0	0	****	363
1086	Grass	Mosaic	0	0	****	363
1087	Shrub	Mosaic	2.77218656548206e-61	2.8e-61	****	363
1088	Grass	Shrub	0	0	****	364
1089	Grass	Mosaic	0	0	****	364
1090	Shrub	Mosaic	4.56061825895403e-58	4.6e-58	****	364
1091	Grass	Shrub	0	0	****	365
1092	Grass	Mosaic	0	0	****	365
1093	Shrub	Mosaic	2.74678030102981e-57	2.7e-57	****	365
1094	Grass	Shrub	0	0	****	366
1095	Grass	Mosaic	0	0	****	366
1096	Shrub	Mosaic	4.52152748348641e-53	4.5e-53	****	366
1097	Grass	Shrub	0	0	****	367
1098	Grass	Mosaic	0	0	****	367
1099	Shrub	Mosaic	1.32195581621333e-50	1.3e-50	****	367
1100	Grass	Shrub	0	0	****	368
1101	Grass	Mosaic	0	0	****	368
1102	Shrub	Mosaic	8.30672063975019e-54	8.3e-54	****	368
1103	Grass	Shrub	0	0	****	369
1104	Grass	Mosaic	0	0	****	369
1105	Shrub	Mosaic	6.38647858892464e-52	6.4e-52	****	369
1106	Grass	Shrub	0	0	****	370
1107	Grass	Mosaic	0	0	****	370
1108	Shrub	Mosaic	6.05120286801795e-44	6.1e-44	****	370
1109	Grass	Shrub	0	0	****	371
1110	Grass	Mosaic	0	0	****	371
1111	Shrub	Mosaic	9.82948522113732e-52	9.8e-52	****	371
1112	Grass	Shrub	0	0	****	372
1113	Grass	Mosaic	0	0	****	372
1114	Shrub	Mosaic	6.63186352001012e-51	6.6e-51	****	372
1115	Grass	Shrub	0	0	****	373
1116	Grass	Mosaic	0	0	****	373
1117	Shrub	Mosaic	4.46562822380309e-52	4.5e-52	****	373
1118	Grass	Shrub	0	0	****	374
1119	Grass	Mosaic	0	0	****	374
1120	Shrub	Mosaic	1.71551259474379e-56	1.7e-56	****	374
1121	Grass	Shrub	0	0	****	375
1122	Grass	Mosaic	0	0	****	375
1123	Shrub	Mosaic	1.45553530893619e-48	1.5e-48	****	375
1124	Grass	Shrub	0	0	****	376
1125	Grass	Mosaic	0	0	****	376
1126	Shrub	Mosaic	5.51142064071308e-52	5.5e-52	****	376
1127	Grass	Shrub	0	0	****	377
1128	Grass	Mosaic	0	0	****	377
1129	Shrub	Mosaic	6.98822643591386e-57	7e-57	****	377
1130	Grass	Shrub	0	0	****	378
1131	Grass	Mosaic	0	0	****	378
1132	Shrub	Mosaic	5.22115601369586e-53	5.2e-53	****	378
1133	Grass	Shrub	0	0	****	379
1134	Grass	Mosaic	0	0	****	379
1135	Shrub	Mosaic	2.10211642437242e-47	2.1e-47	****	379
1136	Grass	Shrub	0	0	****	380
1137	Grass	Mosaic	0	0	****	380
1138	Shrub	Mosaic	2.73146322801005e-53	2.7e-53	****	380
1139	Grass	Shrub	0	0	****	381
1140	Grass	Mosaic	0	0	****	381
1141	Shrub	Mosaic	8.51005892858768e-57	8.5e-57	****	381
1142	Grass	Shrub	0	0	****	382
1143	Grass	Mosaic	0	0	****	382
1144	Shrub	Mosaic	1.28921519759941e-51	1.3e-51	****	382
1145	Grass	Shrub	0	0	****	383
1146	Grass	Mosaic	0	0	****	383
1147	Shrub	Mosaic	3.84251820014914e-52	3.8e-52	****	383
1148	Grass	Shrub	0	0	****	384
1149	Grass	Mosaic	0	0	****	384
1150	Shrub	Mosaic	1.15653934935932e-57	1.2e-57	****	384
1151	Grass	Shrub	0	0	****	385
1152	Grass	Mosaic	0	0	****	385
1153	Shrub	Mosaic	5.4406058196666e-57	5.4e-57	****	385
1154	Grass	Shrub	0	0	****	386
1155	Grass	Mosaic	0	0	****	386
1156	Shrub	Mosaic	6.97588660747714e-52	7e-52	****	386
1157	Grass	Shrub	0	0	****	387
1158	Grass	Mosaic	0	0	****	387
1159	Shrub	Mosaic	2.27452063227559e-56	2.3e-56	****	387
1160	Grass	Shrub	0	0	****	388
1161	Grass	Mosaic	0	0	****	388
1162	Shrub	Mosaic	2.03128390856399e-55	2e-55	****	388
1163	Grass	Shrub	0	0	****	389
1164	Grass	Mosaic	0	0	****	389
1165	Shrub	Mosaic	6.0380906583692e-54	6e-54	****	389
1166	Grass	Shrub	0	0	****	390
1167	Grass	Mosaic	0	0	****	390
1168	Shrub	Mosaic	3.1510272127618e-53	3.2e-53	****	390
1169	Grass	Shrub	0	0	****	391
1170	Grass	Mosaic	0	0	****	391
1171	Shrub	Mosaic	3.68881492748555e-55	3.7e-55	****	391
1172	Grass	Shrub	0	0	****	392
1173	Grass	Mosaic	0	0	****	392
1174	Shrub	Mosaic	8.12565203201804e-56	8.1e-56	****	392
1175	Grass	Shrub	0	0	****	393
1176	Grass	Mosaic	0	0	****	393
1177	Shrub	Mosaic	1.85161466597684e-51	1.9e-51	****	393
1178	Grass	Shrub	0	0	****	394
1179	Grass	Mosaic	0	0	****	394
1180	Shrub	Mosaic	1.49695479500756e-50	1.5e-50	****	394
1181	Grass	Shrub	0	0	****	395
1182	Grass	Mosaic	0	0	****	395
1183	Shrub	Mosaic	4.82062208696324e-53	4.8e-53	****	395
1184	Grass	Shrub	0	0	****	396
1185	Grass	Mosaic	0	0	****	396
1186	Shrub	Mosaic	1.24434188921009e-49	1.2e-49	****	396
1187	Grass	Shrub	0	0	****	397
1188	Grass	Mosaic	0	0	****	397
1189	Shrub	Mosaic	4.70063470101004e-52	4.7e-52	****	397
1190	Grass	Shrub	0	0	****	398
1191	Grass	Mosaic	0	0	****	398
1192	Shrub	Mosaic	2.3077602013943e-52	2.3e-52	****	398
1193	Grass	Shrub	0	0	****	399
1194	Grass	Mosaic	0	0	****	399
1195	Shrub	Mosaic	1.8837747437252e-51	1.9e-51	****	399
1196	Grass	Shrub	0	0	****	400
1197	Grass	Mosaic	0	0	****	400
1198	Shrub	Mosaic	1.13318455467077e-54	1.1e-54	****	400
1199	Grass	Shrub	0	0	****	401
1200	Grass	Mosaic	0	0	****	401
1201	Shrub	Mosaic	3.90588968792766e-54	3.9e-54	****	401
1202	Grass	Shrub	0	0	****	402
1203	Grass	Mosaic	0	0	****	402
1204	Shrub	Mosaic	8.41706692984779e-51	8.4e-51	****	402
1205	Grass	Shrub	0	0	****	403
1206	Grass	Mosaic	0	0	****	403
1207	Shrub	Mosaic	1.29371799252935e-53	1.3e-53	****	403
1208	Grass	Shrub	0	0	****	404
1209	Grass	Mosaic	0	0	****	404
1210	Shrub	Mosaic	4.73904217780104e-49	4.7e-49	****	404
1211	Grass	Shrub	0	0	****	405
1212	Grass	Mosaic	0	0	****	405
1213	Shrub	Mosaic	5.74606610347236e-50	5.7e-50	****	405
1214	Grass	Shrub	0	0	****	406
1215	Grass	Mosaic	0	0	****	406
1216	Shrub	Mosaic	1.20717460370203e-54	1.2e-54	****	406
1217	Grass	Shrub	0	0	****	407
1218	Grass	Mosaic	0	0	****	407
1219	Shrub	Mosaic	1.02173928067219e-52	1e-52	****	407
1220	Grass	Shrub	0	0	****	408
1221	Grass	Mosaic	0	0	****	408
1222	Shrub	Mosaic	1.33888693568779e-51	1.3e-51	****	408
1223	Grass	Shrub	0	0	****	409
1224	Grass	Mosaic	0	0	****	409
1225	Shrub	Mosaic	6.68607160023595e-56	6.7e-56	****	409
1226	Grass	Shrub	0	0	****	410
1227	Grass	Mosaic	0	0	****	410
1228	Shrub	Mosaic	9.84975474655887e-58	9.8e-58	****	410
1229	Grass	Shrub	0	0	****	411
1230	Grass	Mosaic	0	0	****	411
1231	Shrub	Mosaic	4.25385696001434e-54	4.3e-54	****	411
1232	Grass	Shrub	0	0	****	412
1233	Grass	Mosaic	0	0	****	412
1234	Shrub	Mosaic	1.56540889578969e-51	1.6e-51	****	412
1235	Grass	Shrub	0	0	****	413
1236	Grass	Mosaic	0	0	****	413
1237	Shrub	Mosaic	8.41947552337298e-54	8.4e-54	****	413
1238	Grass	Shrub	0	0	****	414
1239	Grass	Mosaic	0	0	****	414
1240	Shrub	Mosaic	2.55878891093919e-50	2.6e-50	****	414
1241	Grass	Shrub	0	0	****	415
1242	Grass	Mosaic	0	0	****	415
1243	Shrub	Mosaic	1.62616798804386e-49	1.6e-49	****	415
1244	Grass	Shrub	0	0	****	416
1245	Grass	Mosaic	0	0	****	416
1246	Shrub	Mosaic	2.88760617770832e-51	2.9e-51	****	416
1247	Grass	Shrub	0	0	****	417
1248	Grass	Mosaic	0	0	****	417
1249	Shrub	Mosaic	5.63886771989825e-53	5.6e-53	****	417
1250	Grass	Shrub	0	0	****	418
1251	Grass	Mosaic	0	0	****	418
1252	Shrub	Mosaic	4.05413021866764e-51	4.1e-51	****	418
1253	Grass	Shrub	0	0	****	419
1254	Grass	Mosaic	0	0	****	419
1255	Shrub	Mosaic	1.3301530524961e-56	1.3e-56	****	419
1256	Grass	Shrub	0	0	****	420
1257	Grass	Mosaic	0	0	****	420
1258	Shrub	Mosaic	6.79496168632443e-53	6.8e-53	****	420
1259	Grass	Shrub	0	0	****	421
1260	Grass	Mosaic	0	0	****	421
1261	Shrub	Mosaic	2.15554000749977e-54	2.2e-54	****	421
1262	Grass	Shrub	0	0	****	422
1263	Grass	Mosaic	0	0	****	422
1264	Shrub	Mosaic	2.36095743787299e-51	2.4e-51	****	422
1265	Grass	Shrub	0	0	****	423
1266	Grass	Mosaic	0	0	****	423
1267	Shrub	Mosaic	3.80663516115452e-47	3.8e-47	****	423
1268	Grass	Shrub	0	0	****	424
1269	Grass	Mosaic	0	0	****	424
1270	Shrub	Mosaic	4.38544119014197e-52	4.4e-52	****	424
1271	Grass	Shrub	0	0	****	425
1272	Grass	Mosaic	0	0	****	425
1273	Shrub	Mosaic	1.64014960086452e-55	1.6e-55	****	425
1274	Grass	Shrub	0	0	****	426
1275	Grass	Mosaic	0	0	****	426
1276	Shrub	Mosaic	7.56078365655902e-53	7.6e-53	****	426
1277	Grass	Shrub	0	0	****	427
1278	Grass	Mosaic	0	0	****	427
1279	Shrub	Mosaic	1.84201864728291e-55	1.8e-55	****	427
1280	Grass	Shrub	0	0	****	428
1281	Grass	Mosaic	0	0	****	428
1282	Shrub	Mosaic	1.10272918796202e-54	1.1e-54	****	428
1283	Grass	Shrub	0	0	****	429
1284	Grass	Mosaic	0	0	****	429
1285	Shrub	Mosaic	1.23908582279133e-48	1.2e-48	****	429
1286	Grass	Shrub	0	0	****	430
1287	Grass	Mosaic	0	0	****	430
1288	Shrub	Mosaic	5.81939980830912e-55	5.8e-55	****	430
1289	Grass	Shrub	0	0	****	431
1290	Grass	Mosaic	0	0	****	431
1291	Shrub	Mosaic	9.77323674651622e-52	9.8e-52	****	431
1292	Grass	Shrub	0	0	****	432
1293	Grass	Mosaic	0	0	****	432
1294	Shrub	Mosaic	1.25853526403158e-51	1.3e-51	****	432
1295	Grass	Shrub	0	0	****	433
1296	Grass	Mosaic	0	0	****	433
1297	Shrub	Mosaic	3.29451016156855e-52	3.3e-52	****	433
1298	Grass	Shrub	0	0	****	434
1299	Grass	Mosaic	0	0	****	434
1300	Shrub	Mosaic	7.64880930475806e-52	7.6e-52	****	434
1301	Grass	Shrub	0	0	****	435
1302	Grass	Mosaic	0	0	****	435
1303	Shrub	Mosaic	3.7723989723169e-60	3.8e-60	****	435
1304	Grass	Shrub	0	0	****	436
1305	Grass	Mosaic	0	0	****	436
1306	Shrub	Mosaic	8.38361561106175e-56	8.4e-56	****	436
1307	Grass	Shrub	0	0	****	437
1308	Grass	Mosaic	0	0	****	437
1309	Shrub	Mosaic	2.75599637570083e-52	2.8e-52	****	437
1310	Grass	Shrub	0	0	****	438
1311	Grass	Mosaic	0	0	****	438
1312	Shrub	Mosaic	5.34306702982476e-53	5.3e-53	****	438
1313	Grass	Shrub	0	0	****	439
1314	Grass	Mosaic	0	0	****	439
1315	Shrub	Mosaic	1.49852599108881e-51	1.5e-51	****	439
1316	Grass	Shrub	0	0	****	440
1317	Grass	Mosaic	0	0	****	440
1318	Shrub	Mosaic	1.89259696959863e-51	1.9e-51	****	440
1319	Grass	Shrub	0	0	****	441
1320	Grass	Mosaic	0	0	****	441
1321	Shrub	Mosaic	2.40363398544444e-57	2.4e-57	****	441
1322	Grass	Shrub	0	0	****	442
1323	Grass	Mosaic	0	0	****	442
1324	Shrub	Mosaic	2.78238153093697e-52	2.8e-52	****	442
1325	Grass	Shrub	0	0	****	443
1326	Grass	Mosaic	0	0	****	443
1327	Shrub	Mosaic	7.24161446870101e-51	7.2e-51	****	443
1328	Grass	Shrub	0	0	****	444
1329	Grass	Mosaic	0	0	****	444
1330	Shrub	Mosaic	3.48993874332464e-51	3.5e-51	****	444
1331	Grass	Shrub	0	0	****	445
1332	Grass	Mosaic	0	0	****	445
1333	Shrub	Mosaic	2.40261808418626e-56	2.4e-56	****	445
1334	Grass	Shrub	0	0	****	446
1335	Grass	Mosaic	0	0	****	446
1336	Shrub	Mosaic	3.10304845684624e-57	3.1e-57	****	446
1337	Grass	Shrub	0	0	****	447
1338	Grass	Mosaic	0	0	****	447
1339	Shrub	Mosaic	1.60873300528501e-57	1.6e-57	****	447
1340	Grass	Shrub	0	0	****	448
1341	Grass	Mosaic	0	0	****	448
1342	Shrub	Mosaic	1.56897205427381e-53	1.6e-53	****	448
1343	Grass	Shrub	0	0	****	449
1344	Grass	Mosaic	0	0	****	449
1345	Shrub	Mosaic	2.67682328581379e-53	2.7e-53	****	449
1346	Grass	Shrub	0	0	****	450
1347	Grass	Mosaic	0	0	****	450
1348	Shrub	Mosaic	1.67391627136315e-47	1.7e-47	****	450
1349	Grass	Shrub	0	0	****	451
1350	Grass	Mosaic	0	0	****	451
1351	Shrub	Mosaic	1.84557009878046e-56	1.8e-56	****	451
1352	Grass	Shrub	0	0	****	452
1353	Grass	Mosaic	0	0	****	452
1354	Shrub	Mosaic	2.94674700118572e-60	2.9e-60	****	452
1355	Grass	Shrub	0	0	****	453
1356	Grass	Mosaic	0	0	****	453
1357	Shrub	Mosaic	4.46233376221765e-58	4.5e-58	****	453
1358	Grass	Shrub	0	0	****	454
1359	Grass	Mosaic	0	0	****	454
1360	Shrub	Mosaic	2.01682240367075e-55	2e-55	****	454
1361	Grass	Shrub	0	0	****	455
1362	Grass	Mosaic	0	0	****	455
1363	Shrub	Mosaic	1.25531094545092e-53	1.3e-53	****	455
1364	Grass	Shrub	0	0	****	456
1365	Grass	Mosaic	0	0	****	456
1366	Shrub	Mosaic	3.82975026516173e-59	3.8e-59	****	456
1367	Grass	Shrub	0	0	****	457
1368	Grass	Mosaic	0	0	****	457
1369	Shrub	Mosaic	1.2554280967068e-51	1.3e-51	****	457
1370	Grass	Shrub	0	0	****	458
1371	Grass	Mosaic	0	0	****	458
1372	Shrub	Mosaic	5.53756672052127e-49	5.5e-49	****	458
1373	Grass	Shrub	0	0	****	459
1374	Grass	Mosaic	0	0	****	459
1375	Shrub	Mosaic	3.52324453618619e-57	3.5e-57	****	459
1376	Grass	Shrub	0	0	****	460
1377	Grass	Mosaic	0	0	****	460
1378	Shrub	Mosaic	7.69098835074296e-57	7.7e-57	****	460
1379	Grass	Shrub	0	0	****	461
1380	Grass	Mosaic	0	0	****	461
1381	Shrub	Mosaic	8.53830325899838e-57	8.5e-57	****	461
1382	Grass	Shrub	0	0	****	462
1383	Grass	Mosaic	0	0	****	462
1384	Shrub	Mosaic	1.21755771514139e-56	1.2e-56	****	462
1385	Grass	Shrub	0	0	****	463
1386	Grass	Mosaic	0	0	****	463
1387	Shrub	Mosaic	2.53543446130314e-53	2.5e-53	****	463
1388	Grass	Shrub	0	0	****	464
1389	Grass	Mosaic	0	0	****	464
1390	Shrub	Mosaic	2.74020774315924e-58	2.7e-58	****	464
1391	Grass	Shrub	0	0	****	465
1392	Grass	Mosaic	0	0	****	465
1393	Shrub	Mosaic	6.75047273446527e-56	6.8e-56	****	465
1394	Grass	Shrub	0	0	****	466
1395	Grass	Mosaic	0	0	****	466
1396	Shrub	Mosaic	4.47283006574459e-53	4.5e-53	****	466
1397	Grass	Shrub	0	0	****	467
1398	Grass	Mosaic	0	0	****	467
1399	Shrub	Mosaic	3.79433241206755e-53	3.8e-53	****	467
1400	Grass	Shrub	0	0	****	468
1401	Grass	Mosaic	0	0	****	468
1402	Shrub	Mosaic	3.10587522360467e-56	3.1e-56	****	468
1403	Grass	Shrub	0	0	****	469
1404	Grass	Mosaic	0	0	****	469
1405	Shrub	Mosaic	4.53958312740827e-54	4.5e-54	****	469
1406	Grass	Shrub	0	0	****	470
1407	Grass	Mosaic	0	0	****	470
1408	Shrub	Mosaic	2.06240293279229e-51	2.1e-51	****	470
1409	Grass	Shrub	0	0	****	471
1410	Grass	Mosaic	0	0	****	471
1411	Shrub	Mosaic	8.11748190509305e-53	8.1e-53	****	471
1412	Grass	Shrub	0	0	****	472
1413	Grass	Mosaic	0	0	****	472
1414	Shrub	Mosaic	1.1183681740143e-54	1.1e-54	****	472
1415	Grass	Shrub	0	0	****	473
1416	Grass	Mosaic	0	0	****	473
1417	Shrub	Mosaic	3.90697644327971e-56	3.9e-56	****	473
1418	Grass	Shrub	0	0	****	474
1419	Grass	Mosaic	0	0	****	474
1420	Shrub	Mosaic	2.47939658018218e-54	2.5e-54	****	474
1421	Grass	Shrub	0	0	****	475
1422	Grass	Mosaic	0	0	****	475
1423	Shrub	Mosaic	1.04401245011169e-55	1e-55	****	475
1424	Grass	Shrub	0	0	****	476
1425	Grass	Mosaic	0	0	****	476
1426	Shrub	Mosaic	3.20799637997334e-58	3.2e-58	****	476
1427	Grass	Shrub	0	0	****	477
1428	Grass	Mosaic	0	0	****	477
1429	Shrub	Mosaic	1.26902220414335e-50	1.3e-50	****	477
1430	Grass	Shrub	0	0	****	478
1431	Grass	Mosaic	0	0	****	478
1432	Shrub	Mosaic	7.73261371838132e-54	7.7e-54	****	478
1433	Grass	Shrub	0	0	****	479
1434	Grass	Mosaic	0	0	****	479
1435	Shrub	Mosaic	1.28978150362702e-56	1.3e-56	****	479
1436	Grass	Shrub	0	0	****	480
1437	Grass	Mosaic	0	0	****	480
1438	Shrub	Mosaic	1.75908718973955e-54	1.8e-54	****	480
1439	Grass	Shrub	0	0	****	481
1440	Grass	Mosaic	0	0	****	481
1441	Shrub	Mosaic	1.418372714664e-60	1.4e-60	****	481
1442	Grass	Shrub	0	0	****	482
1443	Grass	Mosaic	0	0	****	482
1444	Shrub	Mosaic	2.74686750757948e-55	2.7e-55	****	482
1445	Grass	Shrub	0	0	****	483
1446	Grass	Mosaic	0	0	****	483
1447	Shrub	Mosaic	6.93857429944499e-57	6.9e-57	****	483
1448	Grass	Shrub	0	0	****	484
1449	Grass	Mosaic	0	0	****	484
1450	Shrub	Mosaic	9.41600419259451e-54	9.4e-54	****	484
1451	Grass	Shrub	0	0	****	485
1452	Grass	Mosaic	0	0	****	485
1453	Shrub	Mosaic	1.20850426135611e-49	1.2e-49	****	485
1454	Grass	Shrub	0	0	****	486
1455	Grass	Mosaic	0	0	****	486
1456	Shrub	Mosaic	4.05461777673258e-59	4.1e-59	****	486
1457	Grass	Shrub	0	0	****	487
1458	Grass	Mosaic	0	0	****	487
1459	Shrub	Mosaic	7.96536229146912e-49	8e-49	****	487
1460	Grass	Shrub	0	0	****	488
1461	Grass	Mosaic	0	0	****	488
1462	Shrub	Mosaic	2.02547532021457e-54	2e-54	****	488
1463	Grass	Shrub	0	0	****	489
1464	Grass	Mosaic	0	0	****	489
1465	Shrub	Mosaic	7.15562858676885e-64	7.2e-64	****	489
1466	Grass	Shrub	0	0	****	490
1467	Grass	Mosaic	0	0	****	490
1468	Shrub	Mosaic	1.18221992954292e-56	1.2e-56	****	490
1469	Grass	Shrub	0	0	****	491
1470	Grass	Mosaic	0	0	****	491
1471	Shrub	Mosaic	6.58844284367848e-65	6.6e-65	****	491
1472	Grass	Shrub	0	0	****	492
1473	Grass	Mosaic	0	0	****	492
1474	Shrub	Mosaic	8.35016350413961e-51	8.4e-51	****	492
1475	Grass	Shrub	0	0	****	493
1476	Grass	Mosaic	0	0	****	493
1477	Shrub	Mosaic	1.34927830847231e-55	1.3e-55	****	493
1478	Grass	Shrub	0	0	****	494
1479	Grass	Mosaic	0	0	****	494
1480	Shrub	Mosaic	5.50973654605474e-61	5.5e-61	****	494
1481	Grass	Shrub	0	0	****	495
1482	Grass	Mosaic	0	0	****	495
1483	Shrub	Mosaic	1.46657824988711e-57	1.5e-57	****	495
1484	Grass	Shrub	0	0	****	496
1485	Grass	Mosaic	0	0	****	496
1486	Shrub	Mosaic	6.84111254831461e-52	6.8e-52	****	496
1487	Grass	Shrub	0	0	****	497
1488	Grass	Mosaic	0	0	****	497
1489	Shrub	Mosaic	2.16277090014378e-54	2.2e-54	****	497
1490	Grass	Shrub	0	0	****	498
1491	Grass	Mosaic	0	0	****	498
1492	Shrub	Mosaic	6.4745544073835e-53	6.5e-53	****	498
1493	Grass	Shrub	0	0	****	499
1494	Grass	Mosaic	0	0	****	499
1495	Shrub	Mosaic	1.23985588318443e-53	1.2e-53	****	499
1496	Grass	Shrub	0	0	****	500
1497	Grass	Mosaic	0	0	****	500
1498	Shrub	Mosaic	2.11715425373116e-56	2.1e-56	****	500
1499	Grass	Shrub	0	0	****	501
1500	Grass	Mosaic	0	0	****	501
1501	Shrub	Mosaic	4.36051699235068e-56	4.4e-56	****	501
1502	Grass	Shrub	0	0	****	502
1503	Grass	Mosaic	0	0	****	502
1504	Shrub	Mosaic	5.5792312042367e-55	5.6e-55	****	502
1505	Grass	Shrub	0	0	****	503
1506	Grass	Mosaic	0	0	****	503
1507	Shrub	Mosaic	2.07242664549454e-56	2.1e-56	****	503
1508	Grass	Shrub	0	0	****	504
1509	Grass	Mosaic	0	0	****	504
1510	Shrub	Mosaic	1.61840258436584e-53	1.6e-53	****	504
1511	Grass	Shrub	0	0	****	505
1512	Grass	Mosaic	0	0	****	505
1513	Shrub	Mosaic	1.4616537850911e-52	1.5e-52	****	505
1514	Grass	Shrub	0	0	****	506
1515	Grass	Mosaic	0	0	****	506
1516	Shrub	Mosaic	2.05480829923416e-52	2.1e-52	****	506
1517	Grass	Shrub	0	0	****	507
1518	Grass	Mosaic	0	0	****	507
1519	Shrub	Mosaic	8.46741902816058e-55	8.5e-55	****	507
1520	Grass	Shrub	0	0	****	508
1521	Grass	Mosaic	0	0	****	508
1522	Shrub	Mosaic	1.09290273097165e-55	1.1e-55	****	508
1523	Grass	Shrub	0	0	****	509
1524	Grass	Mosaic	0	0	****	509
1525	Shrub	Mosaic	1.48116613761187e-57	1.5e-57	****	509
1526	Grass	Shrub	0	0	****	510
1527	Grass	Mosaic	0	0	****	510
1528	Shrub	Mosaic	6.27494692352059e-52	6.3e-52	****	510
1529	Grass	Shrub	0	0	****	511
1530	Grass	Mosaic	0	0	****	511
1531	Shrub	Mosaic	1.1932508353457e-48	1.2e-48	****	511
1532	Grass	Shrub	0	0	****	512
1533	Grass	Mosaic	0	0	****	512
1534	Shrub	Mosaic	7.49826325830178e-53	7.5e-53	****	512
1535	Grass	Shrub	0	0	****	513
1536	Grass	Mosaic	0	0	****	513
1537	Shrub	Mosaic	1.18608415064429e-58	1.2e-58	****	513
1538	Grass	Shrub	0	0	****	514
1539	Grass	Mosaic	0	0	****	514
1540	Shrub	Mosaic	2.77886136339773e-50	2.8e-50	****	514
1541	Grass	Shrub	0	0	****	515
1542	Grass	Mosaic	0	0	****	515
1543	Shrub	Mosaic	1.89860519552964e-54	1.9e-54	****	515
1544	Grass	Shrub	0	0	****	516
1545	Grass	Mosaic	0	0	****	516
1546	Shrub	Mosaic	1.26503773706549e-51	1.3e-51	****	516
1547	Grass	Shrub	0	0	****	517
1548	Grass	Mosaic	0	0	****	517
1549	Shrub	Mosaic	1.75637024365541e-52	1.8e-52	****	517
1550	Grass	Shrub	0	0	****	518
1551	Grass	Mosaic	0	0	****	518
1552	Shrub	Mosaic	1.14226120780627e-55	1.1e-55	****	518
1553	Grass	Shrub	0	0	****	519
1554	Grass	Mosaic	0	0	****	519
1555	Shrub	Mosaic	1.50950841745245e-52	1.5e-52	****	519
1556	Grass	Shrub	0	0	****	520
1557	Grass	Mosaic	0	0	****	520
1558	Shrub	Mosaic	1.34280768299676e-55	1.3e-55	****	520
1559	Grass	Shrub	0	0	****	521
1560	Grass	Mosaic	0	0	****	521
1561	Shrub	Mosaic	1.84733451060646e-59	1.8e-59	****	521
1562	Grass	Shrub	0	0	****	522
1563	Grass	Mosaic	0	0	****	522
1564	Shrub	Mosaic	1.01965654859083e-59	1e-59	****	522
1565	Grass	Shrub	0	0	****	523
1566	Grass	Mosaic	0	0	****	523
1567	Shrub	Mosaic	2.81271438694238e-56	2.8e-56	****	523
1568	Grass	Shrub	0	0	****	524
1569	Grass	Mosaic	0	0	****	524
1570	Shrub	Mosaic	5.74313028706185e-54	5.7e-54	****	524
1571	Grass	Shrub	0	0	****	525
1572	Grass	Mosaic	0	0	****	525
1573	Shrub	Mosaic	1.17745258186607e-57	1.2e-57	****	525
1574	Grass	Shrub	0	0	****	526
1575	Grass	Mosaic	0	0	****	526
1576	Shrub	Mosaic	3.10087798395693e-55	3.1e-55	****	526
1577	Grass	Shrub	0	0	****	527
1578	Grass	Mosaic	0	0	****	527
1579	Shrub	Mosaic	5.49201339434947e-57	5.5e-57	****	527
1580	Grass	Shrub	0	0	****	528
1581	Grass	Mosaic	0	0	****	528
1582	Shrub	Mosaic	3.62238437836446e-55	3.6e-55	****	528
1583	Grass	Shrub	0	0	****	529
1584	Grass	Mosaic	0	0	****	529
1585	Shrub	Mosaic	1.05859558137361e-54	1.1e-54	****	529
1586	Grass	Shrub	0	0	****	530
1587	Grass	Mosaic	0	0	****	530
1588	Shrub	Mosaic	9.95175994014503e-58	1e-57	****	530
1589	Grass	Shrub	0	0	****	531
1590	Grass	Mosaic	0	0	****	531
1591	Shrub	Mosaic	2.73720799439114e-56	2.7e-56	****	531
1592	Grass	Shrub	0	0	****	532
1593	Grass	Mosaic	0	0	****	532
1594	Shrub	Mosaic	4.29827528855149e-52	4.3e-52	****	532
1595	Grass	Shrub	0	0	****	533
1596	Grass	Mosaic	0	0	****	533
1597	Shrub	Mosaic	2.51495973278218e-51	2.5e-51	****	533
1598	Grass	Shrub	0	0	****	534
1599	Grass	Mosaic	0	0	****	534
1600	Shrub	Mosaic	1.27155070041365e-55	1.3e-55	****	534
1601	Grass	Shrub	0	0	****	535
1602	Grass	Mosaic	0	0	****	535
1603	Shrub	Mosaic	3.43021515483408e-49	3.4e-49	****	535
1604	Grass	Shrub	0	0	****	536
1605	Grass	Mosaic	0	0	****	536
1606	Shrub	Mosaic	3.50925365929385e-52	3.5e-52	****	536
1607	Grass	Shrub	0	0	****	537
1608	Grass	Mosaic	0	0	****	537
1609	Shrub	Mosaic	2.34628772234855e-54	2.3e-54	****	537
1610	Grass	Shrub	0	0	****	538
1611	Grass	Mosaic	0	0	****	538
1612	Shrub	Mosaic	6.34065561662166e-58	6.3e-58	****	538
1613	Grass	Shrub	0	0	****	539
1614	Grass	Mosaic	0	0	****	539
1615	Shrub	Mosaic	1.03216475437677e-52	1e-52	****	539
1616	Grass	Shrub	0	0	****	540
1617	Grass	Mosaic	0	0	****	540
1618	Shrub	Mosaic	3.29489678319166e-59	3.3e-59	****	540
1619	Grass	Shrub	0	0	****	541
1620	Grass	Mosaic	0	0	****	541
1621	Shrub	Mosaic	3.97986392056489e-62	4e-62	****	541
1622	Grass	Shrub	0	0	****	542
1623	Grass	Mosaic	0	0	****	542
1624	Shrub	Mosaic	1.73499233840082e-55	1.7e-55	****	542
1625	Grass	Shrub	0	0	****	543
1626	Grass	Mosaic	0	0	****	543
1627	Shrub	Mosaic	5.85008883761624e-54	5.9e-54	****	543
1628	Grass	Shrub	0	0	****	544
1629	Grass	Mosaic	0	0	****	544
1630	Shrub	Mosaic	1.69669428005952e-55	1.7e-55	****	544
1631	Grass	Shrub	0	0	****	545
1632	Grass	Mosaic	0	0	****	545
1633	Shrub	Mosaic	5.2540979216646e-53	5.3e-53	****	545
1634	Grass	Shrub	0	0	****	546
1635	Grass	Mosaic	0	0	****	546
1636	Shrub	Mosaic	6.28930516350221e-53	6.3e-53	****	546
1637	Grass	Shrub	0	0	****	547
1638	Grass	Mosaic	0	0	****	547
1639	Shrub	Mosaic	1.17641448090339e-55	1.2e-55	****	547
1640	Grass	Shrub	0	0	****	548
1641	Grass	Mosaic	0	0	****	548
1642	Shrub	Mosaic	1.76976784664494e-51	1.8e-51	****	548
1643	Grass	Shrub	0	0	****	549
1644	Grass	Mosaic	0	0	****	549
1645	Shrub	Mosaic	2.2624884351382e-55	2.3e-55	****	549
1646	Grass	Shrub	0	0	****	550
1647	Grass	Mosaic	0	0	****	550
1648	Shrub	Mosaic	5.58707791042178e-54	5.6e-54	****	550
1649	Grass	Shrub	0	0	****	551
1650	Grass	Mosaic	0	0	****	551
1651	Shrub	Mosaic	1.37175024500123e-54	1.4e-54	****	551
1652	Grass	Shrub	0	0	****	552
1653	Grass	Mosaic	0	0	****	552
1654	Shrub	Mosaic	1.63260398403967e-54	1.6e-54	****	552
1655	Grass	Shrub	0	0	****	553
1656	Grass	Mosaic	0	0	****	553
1657	Shrub	Mosaic	2.66078155975708e-54	2.7e-54	****	553
1658	Grass	Shrub	0	0	****	554
1659	Grass	Mosaic	0	0	****	554
1660	Shrub	Mosaic	4.63306613263022e-56	4.6e-56	****	554
1661	Grass	Shrub	0	0	****	555
1662	Grass	Mosaic	0	0	****	555
1663	Shrub	Mosaic	1.00730644726306e-51	1e-51	****	555
1664	Grass	Shrub	0	0	****	556
1665	Grass	Mosaic	0	0	****	556
1666	Shrub	Mosaic	3.97514342333243e-51	4e-51	****	556
1667	Grass	Shrub	0	0	****	557
1668	Grass	Mosaic	0	0	****	557
1669	Shrub	Mosaic	1.012247112229e-55	1e-55	****	557
1670	Grass	Shrub	0	0	****	558
1671	Grass	Mosaic	0	0	****	558
1672	Shrub	Mosaic	1.60578396146879e-57	1.6e-57	****	558
1673	Grass	Shrub	0	0	****	559
1674	Grass	Mosaic	0	0	****	559
1675	Shrub	Mosaic	1.71506090686481e-53	1.7e-53	****	559
1676	Grass	Shrub	0	0	****	560
1677	Grass	Mosaic	0	0	****	560
1678	Shrub	Mosaic	1.9438079299417e-48	1.9e-48	****	560
1679	Grass	Shrub	0	0	****	561
1680	Grass	Mosaic	0	0	****	561
1681	Shrub	Mosaic	6.20245387059286e-58	6.2e-58	****	561
1682	Grass	Shrub	0	0	****	562
1683	Grass	Mosaic	0	0	****	562
1684	Shrub	Mosaic	6.13866941075137e-56	6.1e-56	****	562
1685	Grass	Shrub	0	0	****	563
1686	Grass	Mosaic	0	0	****	563
1687	Shrub	Mosaic	1.11676073451314e-55	1.1e-55	****	563
1688	Grass	Shrub	0	0	****	564
1689	Grass	Mosaic	0	0	****	564
1690	Shrub	Mosaic	1.2761676904549e-58	1.3e-58	****	564
1691	Grass	Shrub	0	0	****	565
1692	Grass	Mosaic	0	0	****	565
1693	Shrub	Mosaic	2.75796042891707e-55	2.8e-55	****	565
1694	Grass	Shrub	0	0	****	566
1695	Grass	Mosaic	0	0	****	566
1696	Shrub	Mosaic	7.65390318624979e-53	7.7e-53	****	566
1697	Grass	Shrub	0	0	****	567
1698	Grass	Mosaic	0	0	****	567
1699	Shrub	Mosaic	4.10882546953735e-53	4.1e-53	****	567
1700	Grass	Shrub	0	0	****	568
1701	Grass	Mosaic	0	0	****	568
1702	Shrub	Mosaic	1.37064835525189e-56	1.4e-56	****	568
1703	Grass	Shrub	0	0	****	569
1704	Grass	Mosaic	0	0	****	569
1705	Shrub	Mosaic	7.57689615293829e-53	7.6e-53	****	569
1706	Grass	Shrub	0	0	****	570
1707	Grass	Mosaic	0	0	****	570
1708	Shrub	Mosaic	1.83709940569852e-55	1.8e-55	****	570
1709	Grass	Shrub	0	0	****	571
1710	Grass	Mosaic	0	0	****	571
1711	Shrub	Mosaic	1.33632702537339e-56	1.3e-56	****	571
1712	Grass	Shrub	0	0	****	572
1713	Grass	Mosaic	0	0	****	572
1714	Shrub	Mosaic	4.25935714775728e-54	4.3e-54	****	572
1715	Grass	Shrub	0	0	****	573
1716	Grass	Mosaic	0	0	****	573
1717	Shrub	Mosaic	9.59119389830467e-57	9.6e-57	****	573
1718	Grass	Shrub	0	0	****	574
1719	Grass	Mosaic	0	0	****	574
1720	Shrub	Mosaic	7.79119076056721e-62	7.8e-62	****	574
1721	Grass	Shrub	0	0	****	575
1722	Grass	Mosaic	0	0	****	575
1723	Shrub	Mosaic	9.49688881764216e-58	9.5e-58	****	575
1724	Grass	Shrub	0	0	****	576
1725	Grass	Mosaic	0	0	****	576
1726	Shrub	Mosaic	4.26119156134683e-52	4.3e-52	****	576
1727	Grass	Shrub	0	0	****	577
1728	Grass	Mosaic	0	0	****	577
1729	Shrub	Mosaic	6.33146591848656e-52	6.3e-52	****	577
1730	Grass	Shrub	0	0	****	578
1731	Grass	Mosaic	0	0	****	578
1732	Shrub	Mosaic	4.62526896005462e-55	4.6e-55	****	578
1733	Grass	Shrub	0	0	****	579
1734	Grass	Mosaic	0	0	****	579
1735	Shrub	Mosaic	1.03367314697685e-55	1e-55	****	579
1736	Grass	Shrub	0	0	****	580
1737	Grass	Mosaic	0	0	****	580
1738	Shrub	Mosaic	4.88070000295538e-61	4.9e-61	****	580
1739	Grass	Shrub	0	0	****	581
1740	Grass	Mosaic	0	0	****	581
1741	Shrub	Mosaic	1.63083216086773e-56	1.6e-56	****	581
1742	Grass	Shrub	0	0	****	582
1743	Grass	Mosaic	0	0	****	582
1744	Shrub	Mosaic	2.00002620863997e-54	2e-54	****	582
1745	Grass	Shrub	0	0	****	583
1746	Grass	Mosaic	0	0	****	583
1747	Shrub	Mosaic	1.37546699925043e-54	1.4e-54	****	583
1748	Grass	Shrub	0	0	****	584
1749	Grass	Mosaic	0	0	****	584
1750	Shrub	Mosaic	2.53164086097034e-53	2.5e-53	****	584
1751	Grass	Shrub	0	0	****	585
1752	Grass	Mosaic	0	0	****	585
1753	Shrub	Mosaic	1.77144567495709e-58	1.8e-58	****	585
1754	Grass	Shrub	0	0	****	586
1755	Grass	Mosaic	0	0	****	586
1756	Shrub	Mosaic	3.22274446555365e-60	3.2e-60	****	586
1757	Grass	Shrub	0	0	****	587
1758	Grass	Mosaic	0	0	****	587
1759	Shrub	Mosaic	1.20271897300236e-53	1.2e-53	****	587
1760	Grass	Shrub	0	0	****	588
1761	Grass	Mosaic	0	0	****	588
1762	Shrub	Mosaic	3.09423452967346e-60	3.1e-60	****	588
1763	Grass	Shrub	0	0	****	589
1764	Grass	Mosaic	0	0	****	589
1765	Shrub	Mosaic	5.17654275959187e-55	5.2e-55	****	589
1766	Grass	Shrub	0	0	****	590
1767	Grass	Mosaic	0	0	****	590
1768	Shrub	Mosaic	6.30889906699044e-58	6.3e-58	****	590
1769	Grass	Shrub	0	0	****	591
1770	Grass	Mosaic	0	0	****	591
1771	Shrub	Mosaic	2.27321584706071e-57	2.3e-57	****	591
1772	Grass	Shrub	0	0	****	592
1773	Grass	Mosaic	0	0	****	592
1774	Shrub	Mosaic	3.75846341754812e-51	3.8e-51	****	592
1775	Grass	Shrub	0	0	****	593
1776	Grass	Mosaic	0	0	****	593
1777	Shrub	Mosaic	5.69260735509635e-51	5.7e-51	****	593
1778	Grass	Shrub	0	0	****	594
1779	Grass	Mosaic	0	0	****	594
1780	Shrub	Mosaic	5.65304739049687e-55	5.7e-55	****	594
1781	Grass	Shrub	0	0	****	595
1782	Grass	Mosaic	0	0	****	595
1783	Shrub	Mosaic	6.80536550500786e-58	6.8e-58	****	595
1784	Grass	Shrub	0	0	****	596
1785	Grass	Mosaic	0	0	****	596
1786	Shrub	Mosaic	2.35176894644629e-55	2.4e-55	****	596
1787	Grass	Shrub	0	0	****	597
1788	Grass	Mosaic	0	0	****	597
1789	Shrub	Mosaic	3.26959488032451e-56	3.3e-56	****	597
1790	Grass	Shrub	0	0	****	598
1791	Grass	Mosaic	0	0	****	598
1792	Shrub	Mosaic	2.66582666755312e-53	2.7e-53	****	598
1793	Grass	Shrub	0	0	****	599
1794	Grass	Mosaic	0	0	****	599
1795	Shrub	Mosaic	5.97962372038967e-56	6e-56	****	599
1796	Grass	Shrub	0	0	****	600
1797	Grass	Mosaic	0	0	****	600
1798	Shrub	Mosaic	7.9157802518959e-56	7.9e-56	****	600
1799	Grass	Shrub	0	0	****	601
1800	Grass	Mosaic	0	0	****	601
1801	Shrub	Mosaic	3.46669942111154e-59	3.5e-59	****	601
1802	Grass	Shrub	0	0	****	602
1803	Grass	Mosaic	0	0	****	602
1804	Shrub	Mosaic	6.24760283235511e-58	6.2e-58	****	602
1805	Grass	Shrub	0	0	****	603
1806	Grass	Mosaic	0	0	****	603
1807	Shrub	Mosaic	1.11864699805132e-56	1.1e-56	****	603
1808	Grass	Shrub	0	0	****	604
1809	Grass	Mosaic	0	0	****	604
1810	Shrub	Mosaic	3.74936513105753e-56	3.7e-56	****	604
1811	Grass	Shrub	0	0	****	605
1812	Grass	Mosaic	0	0	****	605
1813	Shrub	Mosaic	9.34314645255387e-58	9.3e-58	****	605
1814	Grass	Shrub	0	0	****	606
1815	Grass	Mosaic	0	0	****	606
1816	Shrub	Mosaic	6.83210752987911e-60	6.8e-60	****	606
1817	Grass	Shrub	0	0	****	607
1818	Grass	Mosaic	0	0	****	607
1819	Shrub	Mosaic	1.29323365972898e-54	1.3e-54	****	607
1820	Grass	Shrub	0	0	****	608
1821	Grass	Mosaic	0	0	****	608
1822	Shrub	Mosaic	4.60858752769039e-61	4.6e-61	****	608
1823	Grass	Shrub	0	0	****	609
1824	Grass	Mosaic	0	0	****	609
1825	Shrub	Mosaic	1.10913731777908e-54	1.1e-54	****	609
1826	Grass	Shrub	0	0	****	610
1827	Grass	Mosaic	0	0	****	610
1828	Shrub	Mosaic	6.2582980318293e-54	6.3e-54	****	610
1829	Grass	Shrub	0	0	****	611
1830	Grass	Mosaic	0	0	****	611
1831	Shrub	Mosaic	3.93331705785565e-53	3.9e-53	****	611
1832	Grass	Shrub	0	0	****	612
1833	Grass	Mosaic	0	0	****	612
1834	Shrub	Mosaic	3.11065501527691e-60	3.1e-60	****	612
1835	Grass	Shrub	0	0	****	613
1836	Grass	Mosaic	0	0	****	613
1837	Shrub	Mosaic	1.39578462287355e-61	1.4e-61	****	613
1838	Grass	Shrub	0	0	****	614
1839	Grass	Mosaic	0	0	****	614
1840	Shrub	Mosaic	9.2187013843992e-55	9.2e-55	****	614
1841	Grass	Shrub	0	0	****	615
1842	Grass	Mosaic	0	0	****	615
1843	Shrub	Mosaic	3.74651813609223e-54	3.7e-54	****	615
1844	Grass	Shrub	0	0	****	616
1845	Grass	Mosaic	0	0	****	616
1846	Shrub	Mosaic	6.51920906492825e-60	6.5e-60	****	616
1847	Grass	Shrub	0	0	****	617
1848	Grass	Mosaic	0	0	****	617
1849	Shrub	Mosaic	1.28904072933571e-54	1.3e-54	****	617
1850	Grass	Shrub	0	0	****	618
1851	Grass	Mosaic	0	0	****	618
1852	Shrub	Mosaic	1.6847119643775e-54	1.7e-54	****	618
1853	Grass	Shrub	0	0	****	619
1854	Grass	Mosaic	0	0	****	619
1855	Shrub	Mosaic	4.59199147503941e-60	4.6e-60	****	619
1856	Grass	Shrub	0	0	****	620
1857	Grass	Mosaic	0	0	****	620
1858	Shrub	Mosaic	1.76457292715011e-56	1.8e-56	****	620
1859	Grass	Shrub	0	0	****	621
1860	Grass	Mosaic	0	0	****	621
1861	Shrub	Mosaic	2.40923199264923e-56	2.4e-56	****	621
1862	Grass	Shrub	0	0	****	622
1863	Grass	Mosaic	0	0	****	622
1864	Shrub	Mosaic	1.91477650358138e-57	1.9e-57	****	622
1865	Grass	Shrub	0	0	****	623
1866	Grass	Mosaic	0	0	****	623
1867	Shrub	Mosaic	5.57752434234785e-56	5.6e-56	****	623
1868	Grass	Shrub	0	0	****	624
1869	Grass	Mosaic	0	0	****	624
1870	Shrub	Mosaic	8.45410471746127e-56	8.5e-56	****	624
1871	Grass	Shrub	0	0	****	625
1872	Grass	Mosaic	0	0	****	625
1873	Shrub	Mosaic	1.26676552989945e-55	1.3e-55	****	625
1874	Grass	Shrub	0	0	****	626
1875	Grass	Mosaic	0	0	****	626
1876	Shrub	Mosaic	2.19909266823716e-58	2.2e-58	****	626
1877	Grass	Shrub	0	0	****	627
1878	Grass	Mosaic	0	0	****	627
1879	Shrub	Mosaic	2.44751745025856e-57	2.4e-57	****	627
1880	Grass	Shrub	0	0	****	628
1881	Grass	Mosaic	0	0	****	628
1882	Shrub	Mosaic	1.02858515082464e-60	1e-60	****	628
1883	Grass	Shrub	0	0	****	629
1884	Grass	Mosaic	0	0	****	629
1885	Shrub	Mosaic	9.15431985937865e-59	9.2e-59	****	629
1886	Grass	Shrub	0	0	****	630
1887	Grass	Mosaic	0	0	****	630
1888	Shrub	Mosaic	5.40254710725714e-59	5.4e-59	****	630
1889	Grass	Shrub	0	0	****	631
1890	Grass	Mosaic	0	0	****	631
1891	Shrub	Mosaic	1.91412349573599e-58	1.9e-58	****	631
1892	Grass	Shrub	0	0	****	632
1893	Grass	Mosaic	0	0	****	632
1894	Shrub	Mosaic	2.53982447103728e-63	2.5e-63	****	632
1895	Grass	Shrub	0	0	****	633
1896	Grass	Mosaic	0	0	****	633
1897	Shrub	Mosaic	3.16259517215495e-55	3.2e-55	****	633
1898	Grass	Shrub	0	0	****	634
1899	Grass	Mosaic	0	0	****	634
1900	Shrub	Mosaic	3.45192015098497e-57	3.5e-57	****	634
1901	Grass	Shrub	0	0	****	635
1902	Grass	Mosaic	0	0	****	635
1903	Shrub	Mosaic	2.31784501715884e-56	2.3e-56	****	635
1904	Grass	Shrub	0	0	****	636
1905	Grass	Mosaic	0	0	****	636
1906	Shrub	Mosaic	7.54320687652563e-58	7.5e-58	****	636
1907	Grass	Shrub	0	0	****	637
1908	Grass	Mosaic	0	0	****	637
1909	Shrub	Mosaic	1.47762114904513e-58	1.5e-58	****	637
1910	Grass	Shrub	0	0	****	638
1911	Grass	Mosaic	0	0	****	638
1912	Shrub	Mosaic	3.04196470058341e-58	3e-58	****	638
1913	Grass	Shrub	0	0	****	639
1914	Grass	Mosaic	0	0	****	639
1915	Shrub	Mosaic	2.93937169943017e-60	2.9e-60	****	639
1916	Grass	Shrub	0	0	****	640
1917	Grass	Mosaic	0	0	****	640
1918	Shrub	Mosaic	2.39706223823475e-55	2.4e-55	****	640
1919	Grass	Shrub	0	0	****	641
1920	Grass	Mosaic	0	0	****	641
1921	Shrub	Mosaic	5.17618417857803e-56	5.2e-56	****	641
1922	Grass	Shrub	0	0	****	642
1923	Grass	Mosaic	0	0	****	642
1924	Shrub	Mosaic	1.08477182328563e-58	1.1e-58	****	642
1925	Grass	Shrub	0	0	****	643
1926	Grass	Mosaic	0	0	****	643
1927	Shrub	Mosaic	8.9251894514431e-59	8.9e-59	****	643
1928	Grass	Shrub	0	0	****	644
1929	Grass	Mosaic	0	0	****	644
1930	Shrub	Mosaic	4.63413684511948e-57	4.6e-57	****	644
1931	Grass	Shrub	0	0	****	645
1932	Grass	Mosaic	0	0	****	645
1933	Shrub	Mosaic	2.26066251839541e-58	2.3e-58	****	645
1934	Grass	Shrub	0	0	****	646
1935	Grass	Mosaic	0	0	****	646
1936	Shrub	Mosaic	1.67718009481376e-53	1.7e-53	****	646
1937	Grass	Shrub	0	0	****	647
1938	Grass	Mosaic	0	0	****	647
1939	Shrub	Mosaic	7.0255447456928e-60	7e-60	****	647
1940	Grass	Shrub	0	0	****	648
1941	Grass	Mosaic	0	0	****	648
1942	Shrub	Mosaic	1.47325800491067e-49	1.5e-49	****	648
1943	Grass	Shrub	0	0	****	649
1944	Grass	Mosaic	0	0	****	649
1945	Shrub	Mosaic	3.32993039667955e-58	3.3e-58	****	649
1946	Grass	Shrub	0	0	****	650
1947	Grass	Mosaic	0	0	****	650
1948	Shrub	Mosaic	1.00845314693798e-57	1e-57	****	650
1949	Grass	Shrub	0	0	****	651
1950	Grass	Mosaic	0	0	****	651
1951	Shrub	Mosaic	8.76136486327886e-57	8.8e-57	****	651
1952	Grass	Shrub	0	0	****	652
1953	Grass	Mosaic	0	0	****	652
1954	Shrub	Mosaic	1.51426407496259e-59	1.5e-59	****	652
1955	Grass	Shrub	0	0	****	653
1956	Grass	Mosaic	0	0	****	653
1957	Shrub	Mosaic	6.93167149599519e-57	6.9e-57	****	653
1958	Grass	Shrub	0	0	****	654
1959	Grass	Mosaic	0	0	****	654
1960	Shrub	Mosaic	5.0443154235451e-58	5e-58	****	654
1961	Grass	Shrub	0	0	****	655
1962	Grass	Mosaic	0	0	****	655
1963	Shrub	Mosaic	1.28615935643067e-56	1.3e-56	****	655
1964	Grass	Shrub	0	0	****	656
1965	Grass	Mosaic	0	0	****	656
1966	Shrub	Mosaic	5.62671255681919e-59	5.6e-59	****	656
1967	Grass	Shrub	0	0	****	657
1968	Grass	Mosaic	0	0	****	657
1969	Shrub	Mosaic	3.04929006073316e-58	3e-58	****	657
1970	Grass	Shrub	0	0	****	658
1971	Grass	Mosaic	0	0	****	658
1972	Shrub	Mosaic	1.40801851164652e-58	1.4e-58	****	658
1973	Grass	Shrub	0	0	****	659
1974	Grass	Mosaic	0	0	****	659
1975	Shrub	Mosaic	1.261919578607e-57	1.3e-57	****	659
1976	Grass	Shrub	0	0	****	660
1977	Grass	Mosaic	0	0	****	660
1978	Shrub	Mosaic	8.22937453729669e-60	8.2e-60	****	660
1979	Grass	Shrub	0	0	****	661
1980	Grass	Mosaic	0	0	****	661
1981	Shrub	Mosaic	1.02875917083482e-57	1e-57	****	661
1982	Grass	Shrub	0	0	****	662
1983	Grass	Mosaic	0	0	****	662
1984	Shrub	Mosaic	2.94332003783007e-57	2.9e-57	****	662
1985	Grass	Shrub	0	0	****	663
1986	Grass	Mosaic	0	0	****	663
1987	Shrub	Mosaic	9.22433541368681e-62	9.2e-62	****	663
1988	Grass	Shrub	0	0	****	664
1989	Grass	Mosaic	0	0	****	664
1990	Shrub	Mosaic	1.10419283861601e-55	1.1e-55	****	664
1991	Grass	Shrub	0	0	****	665
1992	Grass	Mosaic	0	0	****	665
1993	Shrub	Mosaic	4.50123924381925e-59	4.5e-59	****	665
1994	Grass	Shrub	0	0	****	666
1995	Grass	Mosaic	0	0	****	666
1996	Shrub	Mosaic	4.39360452670431e-53	4.4e-53	****	666
1997	Grass	Shrub	0	0	****	667
1998	Grass	Mosaic	0	0	****	667
[truncated: 58,300 more rows]
