# Supplementary material for: Shrub expansion raises both aboveground and underground multifunctionality on a subtropical plateau grassland: coupling multitrophic community assembly to multifunctionality and functional trade-off
Source: Front Microbiol. 2024 Jan 11;14:1339125. doi: 10.3389/fmicb.2023.1339125 (PMC10808678; doi:10.3389/fmicb.2023.1339125)
Supplement: Supplementary file 1 [file Data_Sheet_1.zip › Table.S31.txt]

Kruskal-Wallis rank sum test of tradeoff_intensity (for entire ecosystem functions) at each number of paired functions among shrub encroachment stages
p	p.adj	p.signif	number
1	0	0	0	0
2	6.24995179788958e-19	6.2e-19	****	2
3	7.01996912231382e-44	7e-44	****	3
4	1.5290017299011e-53	1.5e-53	****	4
5	3.29354157680775e-80	3.3e-80	****	5
6	8.16815844336617e-107	8.2e-107	****	6
7	1.12434428791287e-111	1.1e-111	****	7
8	7.56325916153494e-123	7.6e-123	****	8
9	3.21134877694745e-135	3.2e-135	****	9
10	8.3532464065069e-143	8.4e-143	****	10
11	1.08528927319981e-143	1.1e-143	****	11
12	2.14007608197711e-192	2.1e-192	****	12
13	5.03258160407842e-159	5e-159	****	13
14	5.2894196399885e-215	5.3e-215	****	14
15	9.48842058991277e-219	9.49999999999999e-219	****	15
16	2.55404188111177e-237	2.6e-237	****	16
17	9.21126344216846e-225	9.19999999999999e-225	****	17
18	6.41450027526958e-277	6.4e-277	****	18
19	1.4739256266715e-256	1.5e-256	****	19
20	1.72769287053116e-261	1.7e-261	****	20
21	1.0083556393644e-279	9.99999999999999e-280	****	21
22	8.88254326201226e-292	8.89999999999999e-292	****	22
23	5.08651060771849e-293	5.1e-293	****	23
24	5.50788676450268e-273	5.5e-273	****	24
25	3.50306050507981e-314	3.50000000012062e-314	****	25
26	0	0	****	26
27	0	0	****	27
28	0	0	****	28
29	0	0	****	29
30	0	0	****	30
31	0	0	****	31
32	0	0	****	32
33	0	0	****	33
34	0	0	****	34
35	0	0	****	35
36	0	0	****	36
37	0	0	****	37
38	0	0	****	38
39	0	0	****	39
40	0	0	****	40
41	0	0	****	41
42	0	0	****	42
43	0	0	****	43
44	0	0	****	44
45	0	0	****	45
46	0	0	****	46
47	0	0	****	47
48	0	0	****	48
49	0	0	****	49
50	0	0	****	50
51	0	0	****	51
52	0	0	****	52
53	0	0	****	53
54	0	0	****	54
55	0	0	****	55
56	0	0	****	56
57	0	0	****	57
58	0	0	****	58
59	0	0	****	59
60	0	0	****	60
61	0	0	****	61
62	0	0	****	62
63	0	0	****	63
64	0	0	****	64
65	0	0	****	65
66	0	0	****	66
67	0	0	****	67
68	0	0	****	68
69	0	0	****	69
70	0	0	****	70
71	0	0	****	71
72	0	0	****	72
73	0	0	****	73
74	0	0	****	74
75	0	0	****	75
76	0	0	****	76
77	0	0	****	77
78	0	0	****	78
79	0	0	****	79
80	0	0	****	80
81	0	0	****	81
82	0	0	****	82
83	0	0	****	83
84	0	0	****	84
85	0	0	****	85
86	0	0	****	86
87	0	0	****	87
88	0	0	****	88
89	0	0	****	89
90	0	0	****	90
91	0	0	****	91
92	0	0	****	92
93	0	0	****	93
94	0	0	****	94
95	0	0	****	95
96	0	0	****	96
97	0	0	****	97
98	0	0	****	98
99	0	0	****	99
100	0	0	****	100
101	0	0	****	101
102	0	0	****	102
103	0	0	****	103
104	0	0	****	104
105	0	0	****	105
106	0	0	****	106
107	0	0	****	107
108	0	0	****	108
109	0	0	****	109
110	0	0	****	110
111	0	0	****	111
112	0	0	****	112
113	0	0	****	113
114	0	0	****	114
115	0	0	****	115
116	0	0	****	116
117	0	0	****	117
118	0	0	****	118
119	0	0	****	119
120	0	0	****	120
121	0	0	****	121
122	0	0	****	122
123	0	0	****	123
124	0	0	****	124
125	0	0	****	125
126	0	0	****	126
127	0	0	****	127
128	0	0	****	128
129	0	0	****	129
130	0	0	****	130
131	0	0	****	131
132	0	0	****	132
133	0	0	****	133
134	0	0	****	134
135	0	0	****	135
136	0	0	****	136
137	0	0	****	137
138	0	0	****	138
139	0	0	****	139
140	0	0	****	140
141	0	0	****	141
142	0	0	****	142
143	0	0	****	143
144	0	0	****	144
145	0	0	****	145
146	0	0	****	146
147	0	0	****	147
148	0	0	****	148
149	0	0	****	149
150	0	0	****	150
151	0	0	****	151
152	0	0	****	152
153	0	0	****	153
154	0	0	****	154
155	0	0	****	155
156	0	0	****	156
157	0	0	****	157
158	0	0	****	158
159	0	0	****	159
160	0	0	****	160
161	0	0	****	161
162	0	0	****	162
163	0	0	****	163
164	0	0	****	164
165	0	0	****	165
166	0	0	****	166
167	0	0	****	167
168	0	0	****	168
169	0	0	****	169
170	0	0	****	170
171	0	0	****	171
172	0	0	****	172
173	0	0	****	173
174	0	0	****	174
175	0	0	****	175
176	0	0	****	176
177	0	0	****	177
178	0	0	****	178
179	0	0	****	179
180	0	0	****	180
181	0	0	****	181
182	0	0	****	182
183	0	0	****	183
184	0	0	****	184
185	0	0	****	185
186	0	0	****	186
187	0	0	****	187
188	0	0	****	188
189	0	0	****	189
190	0	0	****	190
191	0	0	****	191
192	0	0	****	192
193	0	0	****	193
194	0	0	****	194
195	0	0	****	195
196	0	0	****	196
197	0	0	****	197
198	0	0	****	198
199	0	0	****	199
200	0	0	****	200
201	0	0	****	201
202	0	0	****	202
203	0	0	****	203
204	0	0	****	204
205	0	0	****	205
206	0	0	****	206
207	0	0	****	207
208	0	0	****	208
209	0	0	****	209
210	0	0	****	210
211	0	0	****	211
212	0	0	****	212
213	0	0	****	213
214	0	0	****	214
215	0	0	****	215
216	0	0	****	216
217	0	0	****	217
218	0	0	****	218
219	0	0	****	219
220	0	0	****	220
221	0	0	****	221
222	0	0	****	222
223	0	0	****	223
224	0	0	****	224
225	0	0	****	225
226	0	0	****	226
227	0	0	****	227
228	0	0	****	228
229	0	0	****	229
230	0	0	****	230
231	0	0	****	231
232	0	0	****	232
233	0	0	****	233
234	0	0	****	234
235	0	0	****	235
236	0	0	****	236
237	0	0	****	237
238	0	0	****	238
239	0	0	****	239
240	0	0	****	240
241	0	0	****	241
242	0	0	****	242
243	0	0	****	243
244	0	0	****	244
245	0	0	****	245
246	0	0	****	246
247	0	0	****	247
248	0	0	****	248
249	0	0	****	249
250	0	0	****	250
251	0	0	****	251
252	0	0	****	252
253	0	0	****	253
254	0	0	****	254
255	0	0	****	255
256	0	0	****	256
257	0	0	****	257
258	0	0	****	258
259	0	0	****	259
260	0	0	****	260
261	0	0	****	261
262	0	0	****	262
263	0	0	****	263
264	0	0	****	264
265	0	0	****	265
266	0	0	****	266
267	0	0	****	267
268	0	0	****	268
269	0	0	****	269
270	0	0	****	270
271	0	0	****	271
272	0	0	****	272
273	0	0	****	273
274	0	0	****	274
275	0	0	****	275
276	0	0	****	276
277	0	0	****	277
278	0	0	****	278
279	0	0	****	279
280	0	0	****	280
281	0	0	****	281
282	0	0	****	282
283	0	0	****	283
284	0	0	****	284
285	0	0	****	285
286	0	0	****	286
287	0	0	****	287
288	0	0	****	288
289	0	0	****	289
290	0	0	****	290
291	0	0	****	291
292	0	0	****	292
293	0	0	****	293
294	0	0	****	294
295	0	0	****	295
296	0	0	****	296
297	0	0	****	297
298	0	0	****	298
299	0	0	****	299
300	0	0	****	300
301	0	0	****	301
302	0	0	****	302
303	0	0	****	303
304	0	0	****	304
305	0	0	****	305
306	0	0	****	306
307	0	0	****	307
308	0	0	****	308
309	0	0	****	309
310	0	0	****	310
311	0	0	****	311
312	0	0	****	312
313	0	0	****	313
314	0	0	****	314
315	0	0	****	315
316	0	0	****	316
317	0	0	****	317
318	0	0	****	318
319	0	0	****	319
320	0	0	****	320
321	0	0	****	321
322	0	0	****	322
323	0	0	****	323
324	0	0	****	324
325	0	0	****	325
326	0	0	****	326
327	0	0	****	327
328	0	0	****	328
329	0	0	****	329
330	0	0	****	330
331	0	0	****	331
332	0	0	****	332
333	0	0	****	333
334	0	0	****	334
335	0	0	****	335
336	0	0	****	336
337	0	0	****	337
338	0	0	****	338
339	0	0	****	339
340	0	0	****	340
341	0	0	****	341
342	0	0	****	342
343	0	0	****	343
344	0	0	****	344
345	0	0	****	345
346	0	0	****	346
347	0	0	****	347
348	0	0	****	348
349	0	0	****	349
350	0	0	****	350
351	0	0	****	351
352	0	0	****	352
353	0	0	****	353
354	0	0	****	354
355	0	0	****	355
356	0	0	****	356
357	0	0	****	357
358	0	0	****	358
359	0	0	****	359
360	0	0	****	360
361	0	0	****	361
362	0	0	****	362
363	0	0	****	363
364	0	0	****	364
365	0	0	****	365
366	0	0	****	366
367	0	0	****	367
368	0	0	****	368
369	0	0	****	369
370	0	0	****	370
371	0	0	****	371
372	0	0	****	372
373	0	0	****	373
374	0	0	****	374
375	0	0	****	375
376	0	0	****	376
377	0	0	****	377
378	0	0	****	378
379	0	0	****	379
380	0	0	****	380
381	0	0	****	381
382	0	0	****	382
383	0	0	****	383
384	0	0	****	384
385	0	0	****	385
386	0	0	****	386
387	0	0	****	387
388	0	0	****	388
389	0	0	****	389
390	0	0	****	390
391	0	0	****	391
392	0	0	****	392
393	0	0	****	393
394	0	0	****	394
395	0	0	****	395
396	0	0	****	396
397	0	0	****	397
398	0	0	****	398
399	0	0	****	399
400	0	0	****	400
401	0	0	****	401
402	0	0	****	402
403	0	0	****	403
404	0	0	****	404
405	0	0	****	405
406	0	0	****	406
407	0	0	****	407
408	0	0	****	408
409	0	0	****	409
410	0	0	****	410
411	0	0	****	411
412	0	0	****	412
413	0	0	****	413
414	0	0	****	414
415	0	0	****	415
416	0	0	****	416
417	0	0	****	417
418	0	0	****	418
419	0	0	****	419
420	0	0	****	420
421	0	0	****	421
422	0	0	****	422
423	0	0	****	423
424	0	0	****	424
425	0	0	****	425
426	0	0	****	426
427	0	0	****	427
428	0	0	****	428
429	0	0	****	429
430	0	0	****	430
431	0	0	****	431
432	0	0	****	432
433	0	0	****	433
434	0	0	****	434
435	0	0	****	435
436	0	0	****	436
437	0	0	****	437
438	0	0	****	438
439	0	0	****	439
440	0	0	****	440
441	0	0	****	441
442	0	0	****	442
443	0	0	****	443
444	0	0	****	444
445	0	0	****	445
446	0	0	****	446
447	0	0	****	447
448	0	0	****	448
449	0	0	****	449
450	0	0	****	450
451	0	0	****	451
452	0	0	****	452
453	0	0	****	453
454	0	0	****	454
455	0	0	****	455
456	0	0	****	456
457	0	0	****	457
458	0	0	****	458
459	0	0	****	459
460	0	0	****	460
461	0	0	****	461
462	0	0	****	462
463	0	0	****	463
464	0	0	****	464
465	0	0	****	465
466	0	0	****	466
467	0	0	****	467
468	0	0	****	468
469	0	0	****	469
470	0	0	****	470
471	0	0	****	471
472	0	0	****	472
473	0	0	****	473
474	0	0	****	474
475	0	0	****	475
476	0	0	****	476
477	0	0	****	477
478	0	0	****	478
479	0	0	****	479
480	0	0	****	480
481	0	0	****	481
482	0	0	****	482
483	0	0	****	483
484	0	0	****	484
485	0	0	****	485
486	0	0	****	486
487	0	0	****	487
488	0	0	****	488
489	0	0	****	489
490	0	0	****	490
491	0	0	****	491
492	0	0	****	492
493	0	0	****	493
494	0	0	****	494
495	0	0	****	495
496	0	0	****	496
497	0	0	****	497
498	0	0	****	498
499	0	0	****	499
500	0	0	****	500
501	0	0	****	501
502	0	0	****	502
503	0	0	****	503
504	0	0	****	504
505	0	0	****	505
506	0	0	****	506
507	0	0	****	507
508	0	0	****	508
509	0	0	****	509
510	0	0	****	510
511	0	0	****	511
512	0	0	****	512
513	0	0	****	513
514	0	0	****	514
515	0	0	****	515
516	0	0	****	516
517	0	0	****	517
518	0	0	****	518
519	0	0	****	519
520	0	0	****	520
521	0	0	****	521
522	0	0	****	522
523	0	0	****	523
524	0	0	****	524
525	0	0	****	525
526	0	0	****	526
527	0	0	****	527
528	0	0	****	528
529	0	0	****	529
530	0	0	****	530
531	0	0	****	531
532	0	0	****	532
533	0	0	****	533
534	0	0	****	534
535	0	0	****	535
536	0	0	****	536
537	0	0	****	537
538	0	0	****	538
539	0	0	****	539
540	0	0	****	540
541	0	0	****	541
542	0	0	****	542
543	0	0	****	543
544	0	0	****	544
545	0	0	****	545
546	0	0	****	546
547	0	0	****	547
548	0	0	****	548
549	0	0	****	549
550	0	0	****	550
551	0	0	****	551
552	0	0	****	552
553	0	0	****	553
554	0	0	****	554
555	0	0	****	555
556	0	0	****	556
557	0	0	****	557
558	0	0	****	558
559	0	0	****	559
560	0	0	****	560
561	0	0	****	561
562	0	0	****	562
563	0	0	****	563
564	0	0	****	564
565	0	0	****	565
566	0	0	****	566
567	0	0	****	567
568	0	0	****	568
569	0	0	****	569
570	0	0	****	570
571	0	0	****	571
572	0	0	****	572
573	0	0	****	573
574	0	0	****	574
575	0	0	****	575
576	0	0	****	576
577	0	0	****	577
578	0	0	****	578
579	0	0	****	579
580	0	0	****	580
581	0	0	****	581
582	0	0	****	582
583	0	0	****	583
584	0	0	****	584
585	0	0	****	585
586	0	0	****	586
587	0	0	****	587
588	0	0	****	588
589	0	0	****	589
590	0	0	****	590
591	0	0	****	591
592	0	0	****	592
593	0	0	****	593
594	0	0	****	594
595	0	0	****	595
596	0	0	****	596
597	0	0	****	597
598	0	0	****	598
599	0	0	****	599
600	0	0	****	600
601	0	0	****	601
602	0	0	****	602
603	0	0	****	603
604	0	0	****	604
605	0	0	****	605
606	0	0	****	606
607	0	0	****	607
608	0	0	****	608
609	0	0	****	609
610	0	0	****	610
611	0	0	****	611
612	0	0	****	612
613	0	0	****	613
614	0	0	****	614
615	0	0	****	615
616	0	0	****	616
617	0	0	****	617
618	0	0	****	618
619	0	0	****	619
620	0	0	****	620
621	0	0	****	621
622	0	0	****	622
623	0	0	****	623
624	0	0	****	624
625	0	0	****	625
626	0	0	****	626
627	0	0	****	627
628	0	0	****	628
629	0	0	****	629
630	0	0	****	630
631	0	0	****	631
632	0	0	****	632
633	0	0	****	633
634	0	0	****	634
635	0	0	****	635
636	0	0	****	636
637	0	0	****	637
638	0	0	****	638
639	0	0	****	639
640	0	0	****	640
641	0	0	****	641
642	0	0	****	642
643	0	0	****	643
644	0	0	****	644
645	0	0	****	645
646	0	0	****	646
647	0	0	****	647
648	0	0	****	648
649	0	0	****	649
650	0	0	****	650
651	0	0	****	651
652	0	0	****	652
653	0	0	****	653
654	0	0	****	654
655	0	0	****	655
656	0	0	****	656
657	0	0	****	657
658	0	0	****	658
659	0	0	****	659
660	0	0	****	660
661	0	0	****	661
662	0	0	****	662
663	0	0	****	663
664	0	0	****	664
665	0	0	****	665
666	0	0	****	666
667	0	0	****	667
668	0	0	****	668
669	0	0	****	669
670	0	0	****	670
671	0	0	****	671
672	0	0	****	672
673	0	0	****	673
674	0	0	****	674
675	0	0	****	675
676	0	0	****	676
677	0	0	****	677
678	0	0	****	678
679	0	0	****	679
680	0	0	****	680
681	0	0	****	681
682	0	0	****	682
683	0	0	****	683
684	0	0	****	684
685	0	0	****	685
686	0	0	****	686
687	0	0	****	687
688	0	0	****	688
689	0	0	****	689
690	0	0	****	690
691	0	0	****	691
692	0	0	****	692
693	0	0	****	693
694	0	0	****	694
695	0	0	****	695
696	0	0	****	696
697	0	0	****	697
698	0	0	****	698
699	0	0	****	699
700	0	0	****	700
701	0	0	****	701
702	0	0	****	702
703	0	0	****	703
704	0	0	****	704
705	0	0	****	705
706	0	0	****	706
707	0	0	****	707
708	0	0	****	708
709	0	0	****	709
710	0	0	****	710
711	0	0	****	711
712	0	0	****	712
713	0	0	****	713
714	0	0	****	714
715	0	0	****	715
716	0	0	****	716
717	0	0	****	717
718	0	0	****	718
719	0	0	****	719
720	0	0	****	720
721	0	0	****	721
722	0	0	****	722
723	0	0	****	723
724	0	0	****	724
725	0	0	****	725
726	0	0	****	726
727	0	0	****	727
728	0	0	****	728
729	0	0	****	729
730	0	0	****	730
731	0	0	****	731
732	0	0	****	732
733	0	0	****	733
734	0	0	****	734
735	0	0	****	735
736	0	0	****	736
737	0	0	****	737
738	0	0	****	738
739	0	0	****	739
740	0	0	****	740
741	0	0	****	741
742	0	0	****	742
743	0	0	****	743
744	0	0	****	744
745	0	0	****	745
746	0	0	****	746
747	0	0	****	747
748	0	0	****	748
749	0	0	****	749
750	0	0	****	750
751	0	0	****	751
752	0	0	****	752
753	0	0	****	753
754	0	0	****	754
755	0	0	****	755
756	0	0	****	756
757	0	0	****	757
758	0	0	****	758
759	0	0	****	759
760	0	0	****	760
761	0	0	****	761
762	0	0	****	762
763	0	0	****	763
764	0	0	****	764
765	0	0	****	765
766	0	0	****	766
767	0	0	****	767
768	0	0	****	768
769	0	0	****	769
770	0	0	****	770
771	0	0	****	771
772	0	0	****	772
773	0	0	****	773
774	0	0	****	774
775	0	0	****	775
776	0	0	****	776
777	0	0	****	777
778	0	0	****	778
779	0	0	****	779
780	0	0	****	780
781	0	0	****	781
782	0	0	****	782
783	0	0	****	783
784	0	0	****	784
785	0	0	****	785
786	0	0	****	786
787	0	0	****	787
788	0	0	****	788
789	0	0	****	789
790	0	0	****	790
791	0	0	****	791
792	0	0	****	792
793	0	0	****	793
794	0	0	****	794
795	0	0	****	795
796	0	0	****	796
797	0	0	****	797
798	0	0	****	798
799	0	0	****	799
800	0	0	****	800
801	0	0	****	801
802	0	0	****	802
803	0	0	****	803
804	0	0	****	804
805	0	0	****	805
806	0	0	****	806
807	0	0	****	807
808	0	0	****	808
809	0	0	****	809
810	0	0	****	810
811	0	0	****	811
812	0	0	****	812
813	0	0	****	813
814	0	0	****	814
815	0	0	****	815
816	0	0	****	816
817	0	0	****	817
818	0	0	****	818
819	0	0	****	819
820	0	0	****	820
821	0	0	****	821
822	0	0	****	822
823	0	0	****	823
824	0	0	****	824
825	0	0	****	825
826	0	0	****	826
827	0	0	****	827
828	0	0	****	828
829	0	0	****	829
830	0	0	****	830
831	0	0	****	831
832	0	0	****	832
833	0	0	****	833
834	0	0	****	834
835	0	0	****	835
836	0	0	****	836
837	0	0	****	837
838	0	0	****	838
839	0	0	****	839
840	0	0	****	840
841	0	0	****	841
842	0	0	****	842
843	0	0	****	843
844	0	0	****	844
845	0	0	****	845
846	0	0	****	846
847	0	0	****	847
848	0	0	****	848
849	0	0	****	849
850	0	0	****	850
851	0	0	****	851
852	0	0	****	852
853	0	0	****	853
854	0	0	****	854
855	0	0	****	855
856	0	0	****	856
857	0	0	****	857
858	0	0	****	858
859	0	0	****	859
860	0	0	****	860
861	0	0	****	861
862	0	0	****	862
863	0	0	****	863
864	0	0	****	864
865	0	0	****	865
866	0	0	****	866
867	0	0	****	867
868	0	0	****	868
869	0	0	****	869
870	0	0	****	870
871	0	0	****	871
872	0	0	****	872
873	0	0	****	873
874	0	0	****	874
875	0	0	****	875
876	0	0	****	876
877	0	0	****	877
878	0	0	****	878
879	0	0	****	879
880	0	0	****	880
881	0	0	****	881
882	0	0	****	882
883	0	0	****	883
884	0	0	****	884
885	0	0	****	885
886	0	0	****	886
887	0	0	****	887
888	0	0	****	888
889	0	0	****	889
890	0	0	****	890
891	0	0	****	891
892	0	0	****	892
893	0	0	****	893
894	0	0	****	894
895	0	0	****	895
896	0	0	****	896
897	0	0	****	897
898	0	0	****	898
899	0	0	****	899
900	0	0	****	900
901	0	0	****	901
902	0	0	****	902
903	0	0	****	903
904	0	0	****	904
905	0	0	****	905
906	0	0	****	906
907	0	0	****	907
908	0	0	****	908
909	0	0	****	909
910	0	0	****	910
911	0	0	****	911
912	0	0	****	912
913	0	0	****	913
914	0	0	****	914
915	0	0	****	915
916	0	0	****	916
917	0	0	****	917
918	0	0	****	918
919	0	0	****	919
920	0	0	****	920
921	0	0	****	921
922	0	0	****	922
923	0	0	****	923
924	0	0	****	924
925	0	0	****	925
926	0	0	****	926
927	0	0	****	927
928	0	0	****	928
929	0	0	****	929
930	0	0	****	930
931	0	0	****	931
932	0	0	****	932
933	0	0	****	933
934	0	0	****	934
935	0	0	****	935
936	0	0	****	936
937	0	0	****	937
938	0	0	****	938
939	0	0	****	939
940	0	0	****	940
941	0	0	****	941
942	0	0	****	942
943	0	0	****	943
944	0	0	****	944
945	0	0	****	945
946	0	0	****	946
947	0	0	****	947
948	0	0	****	948
949	0	0	****	949
950	0	0	****	950
951	0	0	****	951
952	0	0	****	952
953	0	0	****	953
954	0	0	****	954
955	0	0	****	955
956	0	0	****	956
957	0	0	****	957
958	0	0	****	958
959	0	0	****	959
960	0	0	****	960
961	0	0	****	961
962	0	0	****	962
963	0	0	****	963
964	0	0	****	964
965	0	0	****	965
966	0	0	****	966
967	0	0	****	967
968	0	0	****	968
969	0	0	****	969
970	0	0	****	970
971	0	0	****	971
972	0	0	****	972
973	0	0	****	973
974	0	0	****	974
975	0	0	****	975
976	0	0	****	976
977	0	0	****	977
978	0	0	****	978
979	0	0	****	979
980	0	0	****	980
981	0	0	****	981
982	0	0	****	982
983	0	0	****	983
984	0	0	****	984
985	0	0	****	985
986	0	0	****	986
987	0	0	****	987
988	0	0	****	988
989	0	0	****	989
990	0	0	****	990
991	0	0	****	991
992	0	0	****	992
993	0	0	****	993
994	0	0	****	994
995	0	0	****	995
996	0	0	****	996
997	0	0	****	997
998	0	0	****	998
999	0	0	****	999
1000	0	0	****	1000
1001	0	0	****	1001
1002	0	0	****	1002
1003	0	0	****	1003
1004	0	0	****	1004
1005	0	0	****	1005
1006	0	0	****	1006
1007	0	0	****	1007
1008	0	0	****	1008
1009	0	0	****	1009
1010	0	0	****	1010
1011	0	0	****	1011
1012	0	0	****	1012
1013	0	0	****	1013
1014	0	0	****	1014
1015	0	0	****	1015
1016	0	0	****	1016
1017	0	0	****	1017
1018	0	0	****	1018
1019	0	0	****	1019
1020	0	0	****	1020
1021	0	0	****	1021
1022	0	0	****	1022
1023	0	0	****	1023
1024	0	0	****	1024
1025	0	0	****	1025
1026	0	0	****	1026
1027	0	0	****	1027
1028	0	0	****	1028
1029	0	0	****	1029
1030	0	0	****	1030
1031	0	0	****	1031
1032	0	0	****	1032
1033	0	0	****	1033
1034	0	0	****	1034
1035	0	0	****	1035
1036	0	0	****	1036
1037	0	0	****	1037
1038	0	0	****	1038
1039	0	0	****	1039
1040	0	0	****	1040
1041	0	0	****	1041
1042	0	0	****	1042
1043	0	0	****	1043
1044	0	0	****	1044
1045	0	0	****	1045
1046	0	0	****	1046
1047	0	0	****	1047
1048	0	0	****	1048
1049	0	0	****	1049
1050	0	0	****	1050
1051	0	0	****	1051
1052	0	0	****	1052
1053	0	0	****	1053
1054	0	0	****	1054
1055	0	0	****	1055
1056	0	0	****	1056
1057	0	0	****	1057
1058	0	0	****	1058
1059	0	0	****	1059
1060	0	0	****	1060
1061	0	0	****	1061
1062	0	0	****	1062
1063	0	0	****	1063
1064	0	0	****	1064
1065	0	0	****	1065
1066	0	0	****	1066
1067	0	0	****	1067
1068	0	0	****	1068
1069	0	0	****	1069
1070	0	0	****	1070
1071	0	0	****	1071
1072	0	0	****	1072
1073	0	0	****	1073
1074	0	0	****	1074
1075	0	0	****	1075
1076	0	0	****	1076
1077	0	0	****	1077
1078	0	0	****	1078
1079	0	0	****	1079
1080	0	0	****	1080
1081	0	0	****	1081
1082	0	0	****	1082
1083	0	0	****	1083
1084	0	0	****	1084
1085	0	0	****	1085
1086	0	0	****	1086
1087	0	0	****	1087
1088	0	0	****	1088
1089	0	0	****	1089
1090	0	0	****	1090
1091	0	0	****	1091
1092	0	0	****	1092
1093	0	0	****	1093
1094	0	0	****	1094
1095	0	0	****	1095
1096	0	0	****	1096
1097	0	0	****	1097
1098	0	0	****	1098
1099	0	0	****	1099
1100	0	0	****	1100
1101	0	0	****	1101
1102	0	0	****	1102
1103	0	0	****	1103
1104	0	0	****	1104
1105	0	0	****	1105
1106	0	0	****	1106
1107	0	0	****	1107
1108	0	0	****	1108
1109	0	0	****	1109
1110	0	0	****	1110
1111	0	0	****	1111
1112	0	0	****	1112
1113	0	0	****	1113
1114	0	0	****	1114
1115	0	0	****	1115
1116	0	0	****	1116
1117	0	0	****	1117
1118	0	0	****	1118
1119	0	0	****	1119
1120	0	0	****	1120
1121	0	0	****	1121
1122	0	0	****	1122
1123	0	0	****	1123
1124	0	0	****	1124
1125	0	0	****	1125
1126	0	0	****	1126
1127	0	0	****	1127
1128	0	0	****	1128
1129	0	0	****	1129
1130	0	0	****	1130
1131	0	0	****	1131
1132	0	0	****	1132
1133	0	0	****	1133
1134	0	0	****	1134
1135	0	0	****	1135
1136	0	0	****	1136
1137	0	0	****	1137
1138	0	0	****	1138
1139	0	0	****	1139
1140	0	0	****	1140
1141	0	0	****	1141
1142	0	0	****	1142
1143	0	0	****	1143
1144	0	0	****	1144
1145	0	0	****	1145
1146	0	0	****	1146
1147	0	0	****	1147
1148	0	0	****	1148
1149	0	0	****	1149
1150	0	0	****	1150
1151	0	0	****	1151
1152	0	0	****	1152
1153	0	0	****	1153
1154	0	0	****	1154
1155	0	0	****	1155
1156	0	0	****	1156
1157	0	0	****	1157
1158	0	0	****	1158
1159	0	0	****	1159
1160	0	0	****	1160
1161	0	0	****	1161
1162	0	0	****	1162
1163	0	0	****	1163
1164	0	0	****	1164
1165	0	0	****	1165
1166	0	0	****	1166
1167	0	0	****	1167
1168	0	0	****	1168
1169	0	0	****	1169
1170	0	0	****	1170
1171	0	0	****	1171
1172	0	0	****	1172
1173	0	0	****	1173
1174	0	0	****	1174
1175	0	0	****	1175
1176	0	0	****	1176
1177	0	0	****	1177
1178	0	0	****	1178
1179	0	0	****	1179
1180	0	0	****	1180
1181	0	0	****	1181
1182	0	0	****	1182
1183	0	0	****	1183
1184	0	0	****	1184
1185	0	0	****	1185
1186	0	0	****	1186
1187	0	0	****	1187
1188	0	0	****	1188
1189	0	0	****	1189
1190	0	0	****	1190
1191	0	0	****	1191
1192	0	0	****	1192
1193	0	0	****	1193
1194	0	0	****	1194
1195	0	0	****	1195
1196	0	0	****	1196
1197	0	0	****	1197
1198	0	0	****	1198
1199	0	0	****	1199
1200	0	0	****	1200
1201	0	0	****	1201
1202	0	0	****	1202
1203	0	0	****	1203
1204	0	0	****	1204
1205	0	0	****	1205
1206	0	0	****	1206
1207	0	0	****	1207
1208	0	0	****	1208
1209	0	0	****	1209
1210	0	0	****	1210
1211	0	0	****	1211
1212	0	0	****	1212
1213	0	0	****	1213
1214	0	0	****	1214
1215	0	0	****	1215
1216	0	0	****	1216
1217	0	0	****	1217
1218	0	0	****	1218
1219	0	0	****	1219
1220	0	0	****	1220
1221	0	0	****	1221
1222	0	0	****	1222
1223	0	0	****	1223
1224	0	0	****	1224
1225	0	0	****	1225
1226	0	0	****	1226
1227	0	0	****	1227
1228	0	0	****	1228
1229	0	0	****	1229
1230	0	0	****	1230
1231	0	0	****	1231
1232	0	0	****	1232
1233	0	0	****	1233
1234	0	0	****	1234
1235	0	0	****	1235
1236	0	0	****	1236
1237	0	0	****	1237
1238	0	0	****	1238
1239	0	0	****	1239
1240	0	0	****	1240
1241	0	0	****	1241
1242	0	0	****	1242
1243	0	0	****	1243
1244	0	0	****	1244
1245	0	0	****	1245
1246	0	0	****	1246
1247	0	0	****	1247
1248	0	0	****	1248
1249	0	0	****	1249
1250	0	0	****	1250
1251	0	0	****	1251
1252	0	0	****	1252
1253	0	0	****	1253
1254	0	0	****	1254
1255	0	0	****	1255
1256	0	0	****	1256
1257	0	0	****	1257
1258	0	0	****	1258
1259	0	0	****	1259
1260	0	0	****	1260
1261	0	0	****	1261
1262	0	0	****	1262
1263	0	0	****	1263
1264	0	0	****	1264
1265	0	0	****	1265
1266	0	0	****	1266
1267	0	0	****	1267
1268	0	0	****	1268
1269	0	0	****	1269
1270	0	0	****	1270
1271	0	0	****	1271
1272	0	0	****	1272
1273	0	0	****	1273
1274	0	0	****	1274
1275	0	0	****	1275
1276	0	0	****	1276
1277	0	0	****	1277
1278	0	0	****	1278
1279	0	0	****	1279
1280	0	0	****	1280
1281	0	0	****	1281
1282	0	0	****	1282
1283	0	0	****	1283
1284	0	0	****	1284
1285	0	0	****	1285
1286	0	0	****	1286
1287	0	0	****	1287
1288	0	0	****	1288
1289	0	0	****	1289
1290	0	0	****	1290
1291	0	0	****	1291
1292	0	0	****	1292
1293	0	0	****	1293
1294	0	0	****	1294
1295	0	0	****	1295
1296	0	0	****	1296
1297	0	0	****	1297
1298	0	0	****	1298
1299	0	0	****	1299
1300	0	0	****	1300
1301	0	0	****	1301
1302	0	0	****	1302
1303	0	0	****	1303
1304	0	0	****	1304
1305	0	0	****	1305
1306	0	0	****	1306
1307	0	0	****	1307
1308	0	0	****	1308
1309	0	0	****	1309
1310	0	0	****	1310
1311	0	0	****	1311
1312	0	0	****	1312
1313	0	0	****	1313
1314	0	0	****	1314
1315	0	0	****	1315
1316	0	0	****	1316
1317	0	0	****	1317
1318	0	0	****	1318
1319	0	0	****	1319
1320	0	0	****	1320
1321	0	0	****	1321
1322	0	0	****	1322
1323	0	0	****	1323
1324	0	0	****	1324
1325	0	0	****	1325
1326	0	0	****	1326
1327	0	0	****	1327
1328	0	0	****	1328
1329	0	0	****	1329
1330	0	0	****	1330
1331	0	0	****	1331
1332	0	0	****	1332
1333	0	0	****	1333
1334	0	0	****	1334
1335	0	0	****	1335
1336	0	0	****	1336
1337	0	0	****	1337
1338	0	0	****	1338
1339	0	0	****	1339
1340	0	0	****	1340
1341	0	0	****	1341
1342	0	0	****	1342
1343	0	0	****	1343
1344	0	0	****	1344
1345	0	0	****	1345
1346	0	0	****	1346
1347	0	0	****	1347
1348	0	0	****	1348
1349	0	0	****	1349
1350	0	0	****	1350
1351	0	0	****	1351
1352	0	0	****	1352
1353	0	0	****	1353
1354	0	0	****	1354
1355	0	0	****	1355
1356	0	0	****	1356
1357	0	0	****	1357
1358	0	0	****	1358
1359	0	0	****	1359
1360	0	0	****	1360
1361	0	0	****	1361
1362	0	0	****	1362
1363	0	0	****	1363
1364	0	0	****	1364
1365	0	0	****	1365
1366	0	0	****	1366
1367	0	0	****	1367
1368	0	0	****	1368
1369	0	0	****	1369
1370	0	0	****	1370
1371	0	0	****	1371
1372	0	0	****	1372
1373	0	0	****	1373
1374	0	0	****	1374
1375	0	0	****	1375
1376	0	0	****	1376
1377	0	0	****	1377
1378	0	0	****	1378
1379	0	0	****	1379
1380	0	0	****	1380
1381	0	0	****	1381
1382	0	0	****	1382
1383	0	0	****	1383
1384	0	0	****	1384
1385	0	0	****	1385
1386	0	0	****	1386
1387	0	0	****	1387
1388	0	0	****	1388
1389	0	0	****	1389
1390	0	0	****	1390
1391	0	0	****	1391
1392	0	0	****	1392
1393	0	0	****	1393
1394	0	0	****	1394
1395	0	0	****	1395
1396	0	0	****	1396
1397	0	0	****	1397
1398	0	0	****	1398
1399	0	0	****	1399
1400	0	0	****	1400
1401	0	0	****	1401
1402	0	0	****	1402
1403	0	0	****	1403
1404	0	0	****	1404
1405	0	0	****	1405
1406	0	0	****	1406
1407	0	0	****	1407
1408	0	0	****	1408
1409	0	0	****	1409
1410	0	0	****	1410
1411	0	0	****	1411
1412	0	0	****	1412
1413	0	0	****	1413
1414	0	0	****	1414
1415	0	0	****	1415
1416	0	0	****	1416
1417	0	0	****	1417
1418	0	0	****	1418
1419	0	0	****	1419
1420	0	0	****	1420
1421	0	0	****	1421
1422	0	0	****	1422
1423	0	0	****	1423
1424	0	0	****	1424
1425	0	0	****	1425
1426	0	0	****	1426
1427	0	0	****	1427
1428	0	0	****	1428
1429	0	0	****	1429
1430	0	0	****	1430
1431	0	0	****	1431
1432	0	0	****	1432
1433	0	0	****	1433
1434	0	0	****	1434
1435	0	0	****	1435
1436	0	0	****	1436
1437	0	0	****	1437
1438	0	0	****	1438
1439	0	0	****	1439
1440	0	0	****	1440
1441	0	0	****	1441
1442	0	0	****	1442
1443	0	0	****	1443
1444	0	0	****	1444
1445	0	0	****	1445
1446	0	0	****	1446
1447	0	0	****	1447
1448	0	0	****	1448
1449	0	0	****	1449
1450	0	0	****	1450
1451	0	0	****	1451
1452	0	0	****	1452
1453	0	0	****	1453
1454	0	0	****	1454
1455	0	0	****	1455
1456	0	0	****	1456
1457	0	0	****	1457
1458	0	0	****	1458
1459	0	0	****	1459
1460	0	0	****	1460
1461	0	0	****	1461
1462	0	0	****	1462
1463	0	0	****	1463
1464	0	0	****	1464
1465	0	0	****	1465
1466	0	0	****	1466
1467	0	0	****	1467
1468	0	0	****	1468
1469	0	0	****	1469
1470	0	0	****	1470
1471	0	0	****	1471
1472	0	0	****	1472
1473	0	0	****	1473
1474	0	0	****	1474
1475	0	0	****	1475
1476	0	0	****	1476
1477	0	0	****	1477
1478	0	0	****	1478
1479	0	0	****	1479
1480	0	0	****	1480
1481	0	0	****	1481
1482	0	0	****	1482
1483	0	0	****	1483
1484	0	0	****	1484
1485	0	0	****	1485
1486	0	0	****	1486
1487	0	0	****	1487
1488	0	0	****	1488
1489	0	0	****	1489
1490	0	0	****	1490
1491	0	0	****	1491
1492	0	0	****	1492
1493	0	0	****	1493
1494	0	0	****	1494
1495	0	0	****	1495
1496	0	0	****	1496
1497	0	0	****	1497
1498	0	0	****	1498
1499	0	0	****	1499
1500	0	0	****	1500
1501	0	0	****	1501
1502	0	0	****	1502
1503	0	0	****	1503
1504	0	0	****	1504
1505	0	0	****	1505
1506	0	0	****	1506
1507	0	0	****	1507
1508	0	0	****	1508
1509	0	0	****	1509
1510	0	0	****	1510
1511	0	0	****	1511
1512	0	0	****	1512
1513	0	0	****	1513
1514	0	0	****	1514
1515	0	0	****	1515
1516	0	0	****	1516
1517	0	0	****	1517
1518	0	0	****	1518
1519	0	0	****	1519
1520	0	0	****	1520
1521	0	0	****	1521
1522	0	0	****	1522
1523	0	0	****	1523
1524	0	0	****	1524
1525	0	0	****	1525
1526	0	0	****	1526
1527	0	0	****	1527
1528	0	0	****	1528
1529	0	0	****	1529
1530	0	0	****	1530
1531	0	0	****	1531
1532	0	0	****	1532
1533	0	0	****	1533
1534	0	0	****	1534
1535	0	0	****	1535
1536	0	0	****	1536
1537	0	0	****	1537
1538	0	0	****	1538
1539	0	0	****	1539
1540	0	0	****	1540
1541	0	0	****	1541
1542	0	0	****	1542
1543	0	0	****	1543
1544	0	0	****	1544
1545	0	0	****	1545
1546	0	0	****	1546
1547	0	0	****	1547
1548	0	0	****	1548
1549	0	0	****	1549
1550	0	0	****	1550
1551	0	0	****	1551
1552	0	0	****	1552
1553	0	0	****	1553
1554	0	0	****	1554
1555	0	0	****	1555
1556	0	0	****	1556
1557	0	0	****	1557
1558	0	0	****	1558
1559	0	0	****	1559
1560	0	0	****	1560
1561	0	0	****	1561
1562	0	0	****	1562
1563	0	0	****	1563
1564	0	0	****	1564
1565	0	0	****	1565
1566	0	0	****	1566
1567	0	0	****	1567
1568	0	0	****	1568
1569	0	0	****	1569
1570	0	0	****	1570
1571	0	0	****	1571
1572	0	0	****	1572
1573	0	0	****	1573
1574	0	0	****	1574
1575	0	0	****	1575
1576	0	0	****	1576
1577	0	0	****	1577
1578	0	0	****	1578
1579	0	0	****	1579
1580	0	0	****	1580
1581	0	0	****	1581
1582	0	0	****	1582
1583	0	0	****	1583
1584	0	0	****	1584
1585	0	0	****	1585
1586	0	0	****	1586
1587	0	0	****	1587
1588	0	0	****	1588
1589	0	0	****	1589
1590	0	0	****	1590
1591	0	0	****	1591
1592	0	0	****	1592
1593	0	0	****	1593
1594	0	0	****	1594
1595	0	0	****	1595
1596	0	0	****	1596
1597	0	0	****	1597
1598	0	0	****	1598
1599	0	0	****	1599
1600	0	0	****	1600
1601	0	0	****	1601
1602	0	0	****	1602
1603	0	0	****	1603
1604	0	0	****	1604
1605	0	0	****	1605
1606	0	0	****	1606
1607	0	0	****	1607
1608	0	0	****	1608
1609	0	0	****	1609
1610	0	0	****	1610
1611	0	0	****	1611
1612	0	0	****	1612
1613	0	0	****	1613
1614	0	0	****	1614
1615	0	0	****	1615
1616	0	0	****	1616
1617	0	0	****	1617
1618	0	0	****	1618
1619	0	0	****	1619
1620	0	0	****	1620
1621	0	0	****	1621
1622	0	0	****	1622
1623	0	0	****	1623
1624	0	0	****	1624
1625	0	0	****	1625
1626	0	0	****	1626
1627	0	0	****	1627
1628	0	0	****	1628
1629	0	0	****	1629
1630	0	0	****	1630
1631	0	0	****	1631
1632	0	0	****	1632
1633	0	0	****	1633
1634	0	0	****	1634
1635	0	0	****	1635
1636	0	0	****	1636
1637	0	0	****	1637
1638	0	0	****	1638
1639	0	0	****	1639
1640	0	0	****	1640
1641	0	0	****	1641
1642	0	0	****	1642
1643	0	0	****	1643
1644	0	0	****	1644
1645	0	0	****	1645
1646	0	0	****	1646
1647	0	0	****	1647
1648	0	0	****	1648
1649	0	0	****	1649
1650	0	0	****	1650
1651	0	0	****	1651
1652	0	0	****	1652
1653	0	0	****	1653
1654	0	0	****	1654
1655	0	0	****	1655
1656	0	0	****	1656
1657	0	0	****	1657
1658	0	0	****	1658
1659	0	0	****	1659
1660	0	0	****	1660
1661	0	0	****	1661
1662	0	0	****	1662
1663	0	0	****	1663
1664	0	0	****	1664
1665	0	0	****	1665
1666	0	0	****	1666
1667	0	0	****	1667
1668	0	0	****	1668
1669	0	0	****	1669
1670	0	0	****	1670
1671	0	0	****	1671
1672	0	0	****	1672
1673	0	0	****	1673
1674	0	0	****	1674
1675	0	0	****	1675
1676	0	0	****	1676
1677	0	0	****	1677
1678	0	0	****	1678
1679	0	0	****	1679
1680	0	0	****	1680
1681	0	0	****	1681
1682	0	0	****	1682
1683	0	0	****	1683
1684	0	0	****	1684
1685	0	0	****	1685
1686	0	0	****	1686
1687	0	0	****	1687
1688	0	0	****	1688
1689	0	0	****	1689
1690	0	0	****	1690
1691	0	0	****	1691
1692	0	0	****	1692
1693	0	0	****	1693
1694	0	0	****	1694
1695	0	0	****	1695
1696	0	0	****	1696
1697	0	0	****	1697
1698	0	0	****	1698
1699	0	0	****	1699
1700	0	0	****	1700
1701	0	0	****	1701
1702	0	0	****	1702
1703	0	0	****	1703
1704	0	0	****	1704
1705	0	0	****	1705
1706	0	0	****	1706
1707	0	0	****	1707
1708	0	0	****	1708
1709	0	0	****	1709
1710	0	0	****	1710
1711	0	0	****	1711
1712	0	0	****	1712
1713	0	0	****	1713
1714	0	0	****	1714
1715	0	0	****	1715
1716	0	0	****	1716
1717	0	0	****	1717
1718	0	0	****	1718
1719	0	0	****	1719
1720	0	0	****	1720
1721	0	0	****	1721
1722	0	0	****	1722
1723	0	0	****	1723
1724	0	0	****	1724
1725	0	0	****	1725
1726	0	0	****	1726
1727	0	0	****	1727
1728	0	0	****	1728
1729	0	0	****	1729
1730	0	0	****	1730
1731	0	0	****	1731
1732	0	0	****	1732
1733	0	0	****	1733
1734	0	0	****	1734
1735	0	0	****	1735
1736	0	0	****	1736
1737	0	0	****	1737
1738	0	0	****	1738
1739	0	0	****	1739
1740	0	0	****	1740
1741	0	0	****	1741
1742	0	0	****	1742
1743	0	0	****	1743
1744	0	0	****	1744
1745	0	0	****	1745
1746	0	0	****	1746
1747	0	0	****	1747
1748	0	0	****	1748
1749	0	0	****	1749
1750	0	0	****	1750
1751	0	0	****	1751
1752	0	0	****	1752
1753	0	0	****	1753
1754	0	0	****	1754
1755	0	0	****	1755
1756	0	0	****	1756
1757	0	0	****	1757
1758	0	0	****	1758
1759	0	0	****	1759
1760	0	0	****	1760
1761	0	0	****	1761
1762	0	0	****	1762
1763	0	0	****	1763
1764	0	0	****	1764
1765	0	0	****	1765
1766	0	0	****	1766
1767	0	0	****	1767
1768	0	0	****	1768
1769	0	0	****	1769
1770	0	0	****	1770
1771	0	0	****	1771
1772	0	0	****	1772
1773	0	0	****	1773
1774	0	0	****	1774
1775	0	0	****	1775
1776	0	0	****	1776
1777	0	0	****	1777
1778	0	0	****	1778
1779	0	0	****	1779
1780	0	0	****	1780
1781	0	0	****	1781
1782	0	0	****	1782
1783	0	0	****	1783
1784	0	0	****	1784
1785	0	0	****	1785
1786	0	0	****	1786
1787	0	0	****	1787
1788	0	0	****	1788
1789	0	0	****	1789
1790	0	0	****	1790
1791	0	0	****	1791
1792	0	0	****	1792
1793	0	0	****	1793
1794	0	0	****	1794
1795	0	0	****	1795
1796	0	0	****	1796
1797	0	0	****	1797
1798	0	0	****	1798
1799	0	0	****	1799
1800	0	0	****	1800
1801	0	0	****	1801
1802	0	0	****	1802
1803	0	0	****	1803
1804	0	0	****	1804
1805	0	0	****	1805
1806	0	0	****	1806
1807	0	0	****	1807
1808	0	0	****	1808
1809	0	0	****	1809
1810	0	0	****	1810
1811	0	0	****	1811
1812	0	0	****	1812
1813	0	0	****	1813
1814	0	0	****	1814
1815	0	0	****	1815
1816	0	0	****	1816
1817	0	0	****	1817
1818	0	0	****	1818
1819	0	0	****	1819
1820	0	0	****	1820
1821	0	0	****	1821
1822	0	0	****	1822
1823	0	0	****	1823
1824	0	0	****	1824
1825	0	0	****	1825
1826	0	0	****	1826
1827	0	0	****	1827
1828	0	0	****	1828
1829	0	0	****	1829
1830	0	0	****	1830
1831	0	0	****	1831
1832	0	0	****	1832
1833	0	0	****	1833
1834	0	0	****	1834
1835	0	0	****	1835
1836	0	0	****	1836
1837	0	0	****	1837
1838	0	0	****	1838
1839	0	0	****	1839
1840	0	0	****	1840
1841	0	0	****	1841
1842	0	0	****	1842
1843	0	0	****	1843
1844	0	0	****	1844
1845	0	0	****	1845
1846	0	0	****	1846
1847	0	0	****	1847
1848	0	0	****	1848
1849	0	0	****	1849
1850	0	0	****	1850
1851	0	0	****	1851
1852	0	0	****	1852
1853	0	0	****	1853
1854	0	0	****	1854
1855	0	0	****	1855
1856	0	0	****	1856
1857	0	0	****	1857
1858	0	0	****	1858
1859	0	0	****	1859
1860	0	0	****	1860
1861	0	0	****	1861
1862	0	0	****	1862
1863	0	0	****	1863
1864	0	0	****	1864
1865	0	0	****	1865
1866	0	0	****	1866
1867	0	0	****	1867
1868	0	0	****	1868
1869	0	0	****	1869
1870	0	0	****	1870
1871	0	0	****	1871
1872	0	0	****	1872
1873	0	0	****	1873
1874	0	0	****	1874
1875	0	0	****	1875
1876	0	0	****	1876
1877	0	0	****	1877
1878	0	0	****	1878
1879	0	0	****	1879
1880	0	0	****	1880
1881	0	0	****	1881
1882	0	0	****	1882
1883	0	0	****	1883
1884	0	0	****	1884
1885	0	0	****	1885
1886	0	0	****	1886
1887	0	0	****	1887
1888	0	0	****	1888
1889	0	0	****	1889
1890	0	0	****	1890
1891	0	0	****	1891
1892	0	0	****	1892
1893	0	0	****	1893
1894	0	0	****	1894
1895	0	0	****	1895
1896	0	0	****	1896
1897	0	0	****	1897
1898	0	0	****	1898
1899	0	0	****	1899
1900	0	0	****	1900
1901	0	0	****	1901
1902	0	0	****	1902
1903	0	0	****	1903
1904	0	0	****	1904
1905	0	0	****	1905
1906	0	0	****	1906
1907	0	0	****	1907
1908	0	0	****	1908
1909	0	0	****	1909
1910	0	0	****	1910
1911	0	0	****	1911
1912	0	0	****	1912
1913	0	0	****	1913
1914	0	0	****	1914
1915	0	0	****	1915
1916	0	0	****	1916
1917	0	0	****	1917
1918	0	0	****	1918
1919	0	0	****	1919
1920	0	0	****	1920
1921	0	0	****	1921
1922	0	0	****	1922
1923	0	0	****	1923
1924	0	0	****	1924
1925	0	0	****	1925
1926	0	0	****	1926
1927	0	0	****	1927
1928	0	0	****	1928
1929	0	0	****	1929
1930	0	0	****	1930
1931	0	0	****	1931
1932	0	0	****	1932
1933	0	0	****	1933
1934	0	0	****	1934
1935	0	0	****	1935
1936	0	0	****	1936
1937	0	0	****	1937
1938	0	0	****	1938
1939	0	0	****	1939
1940	0	0	****	1940
1941	0	0	****	1941
1942	0	0	****	1942
1943	0	0	****	1943
1944	0	0	****	1944
1945	0	0	****	1945
1946	0	0	****	1946
1947	0	0	****	1947
1948	0	0	****	1948
1949	0	0	****	1949
1950	0	0	****	1950
1951	0	0	****	1951
1952	0	0	****	1952
1953	0	0	****	1953
1954	0	0	****	1954
1955	0	0	****	1955
1956	0	0	****	1956
1957	0	0	****	1957
1958	0	0	****	1958
1959	0	0	****	1959
1960	0	0	****	1960
1961	0	0	****	1961
1962	0	0	****	1962
1963	0	0	****	1963
1964	0	0	****	1964
1965	0	0	****	1965
1966	0	0	****	1966
1967	0	0	****	1967
1968	0	0	****	1968
1969	0	0	****	1969
1970	0	0	****	1970
1971	0	0	****	1971
1972	0	0	****	1972
1973	0	0	****	1973
1974	0	0	****	1974
1975	0	0	****	1975
1976	0	0	****	1976
1977	0	0	****	1977
1978	0	0	****	1978
1979	0	0	****	1979
1980	0	0	****	1980
1981	0	0	****	1981
1982	0	0	****	1982
1983	0	0	****	1983
1984	0	0	****	1984
1985	0	0	****	1985
1986	0	0	****	1986
1987	0	0	****	1987
1988	0	0	****	1988
1989	0	0	****	1989
1990	0	0	****	1990
1991	0	0	****	1991
1992	0	0	****	1992
1993	0	0	****	1993
1994	0	0	****	1994
1995	0	0	****	1995
1996	0	0	****	1996
1997	0	0	****	1997
1998	0	0	****	1998
[truncated: 19,530 more rows]
