# Supplementary material for: Shrub expansion raises both aboveground and underground multifunctionality on a subtropical plateau grassland: coupling multitrophic community assembly to multifunctionality and functional trade-off
Source: Front Microbiol. 2024 Jan 11;14:1339125. doi: 10.3389/fmicb.2023.1339125 (PMC10808678; doi:10.3389/fmicb.2023.1339125)
Supplement: Supplementary file 1 [file Data_Sheet_1.zip › Table.S32.txt]

Wilcoxon test of tradeoff_intensity (for entire ecosystem functions) at each number of paired functions between shrub encroachment stages
group1	group2	p	p.adj	p.signif	number
1	0	0	0	0	0	0
2	Grass	Shrub	5.36216591613351e-06	5.4e-06	****	2
3	Grass	Mosaic	1.1154896671243e-19	3.3e-19	****	2
4	Shrub	Mosaic	1.92626218269652e-06	3.9e-06	****	2
5	Grass	Shrub	1.50138830053781e-13	3e-13	****	3
6	Grass	Mosaic	1.2493177342716e-44	3.7e-44	****	3
7	Shrub	Mosaic	6.76462938400231e-12	6.8e-12	****	3
8	Grass	Shrub	1.40195913112849e-15	2.8e-15	****	4
9	Grass	Mosaic	2.37639439153479e-54	7.1e-54	****	4
10	Shrub	Mosaic	9.14727202994551e-15	9.1e-15	****	4
11	Grass	Shrub	1.40534015519155e-28	2.8e-28	****	5
12	Grass	Mosaic	2.87803010877726e-81	8.6e-81	****	5
13	Shrub	Mosaic	4.42492298392059e-15	4.4e-15	****	5
14	Grass	Shrub	2.58960422897284e-39	5.2e-39	****	6
15	Grass	Mosaic	3.02458228717013e-107	9.1e-107	****	6
16	Shrub	Mosaic	1.87357840737616e-18	1.9e-18	****	6
17	Grass	Shrub	8.55384288168729e-37	1.7e-36	****	7
18	Grass	Mosaic	3.52032857437924e-112	1.1e-111	****	7
19	Shrub	Mosaic	2.22118224982026e-23	2.2e-23	****	7
20	Grass	Shrub	1.96475569978542e-41	3.9e-41	****	8
21	Grass	Mosaic	5.68402488095917e-123	1.7e-122	****	8
22	Shrub	Mosaic	9.08903976080842e-25	9.1e-25	****	8
23	Grass	Shrub	1.36299232600971e-63	2.7e-63	****	9
24	Grass	Mosaic	8.02379012408092e-131	2.4e-130	****	9
25	Shrub	Mosaic	2.78521507736176e-13	2.8e-13	****	9
26	Grass	Shrub	1.53130167890891e-47	3.1e-47	****	10
27	Grass	Mosaic	2.17345596133437e-143	6.5e-143	****	10
28	Shrub	Mosaic	2.86794453968883e-28	2.9e-28	****	10
29	Grass	Shrub	1.49084926817361e-43	3e-43	****	11
30	Grass	Mosaic	6.45953108496078e-145	1.9e-144	****	11
31	Shrub	Mosaic	4.52303433506744e-32	4.5e-32	****	11
32	Grass	Shrub	1.79281130535181e-68	3.6e-68	****	12
33	Grass	Mosaic	1.75682970022522e-192	5.3e-192	****	12
34	Shrub	Mosaic	8.22460483960934e-33	8.2e-33	****	12
35	Grass	Shrub	9.42527460683848e-58	1.9e-57	****	13
36	Grass	Mosaic	3.35704637007062e-161	1e-160	****	13
37	Shrub	Mosaic	1.16876900334921e-24	1.2e-24	****	13
38	Grass	Shrub	1.27635103795807e-69	2.6e-69	****	14
39	Grass	Mosaic	1.9699775006111e-216	5.9e-216	****	14
40	Shrub	Mosaic	1.04356568002594e-41	1e-41	****	14
41	Grass	Shrub	7.74034645204289e-84	1.5e-83	****	15
42	Grass	Mosaic	1.80385451898411e-218	5.4e-218	****	15
43	Shrub	Mosaic	4.56420932422838e-31	4.6e-31	****	15
44	Grass	Shrub	2.77937415907562e-78	5.6e-78	****	16
45	Grass	Mosaic	2.78354539427534e-240	8.4e-240	****	16
46	Shrub	Mosaic	9.4349822310727e-43	9.4e-43	****	16
47	Grass	Shrub	1.25224627668444e-66	2.5e-66	****	17
48	Grass	Mosaic	1.98063806843664e-227	5.9e-227	****	17
49	Shrub	Mosaic	2.22710759816206e-48	2.2e-48	****	17
50	Grass	Shrub	3.70686035123782e-112	7.4e-112	****	18
51	Grass	Mosaic	4.71064473286757e-274	1.4e-273	****	18
52	Shrub	Mosaic	1.47349429036551e-34	1.5e-34	****	18
53	Grass	Shrub	1.20762952072212e-92	2.4e-92	****	19
54	Grass	Mosaic	1.78233132064904e-255	5.3e-255	****	19
55	Shrub	Mosaic	4.53899205501308e-42	4.5e-42	****	19
56	Grass	Shrub	3.62294645418965e-89	7.2e-89	****	20
57	Grass	Mosaic	2.88728060186474e-267	8.70000000000000e-267	****	20
58	Shrub	Mosaic	2.67188848566236e-41	2.7e-41	****	20
59	Grass	Shrub	2.64413485352108e-85	5.3e-85	****	21
60	Grass	Mosaic	7.05785535847589e-284	2.1e-283	****	21
61	Shrub	Mosaic	7.44418783930277e-56	7.4e-56	****	21
62	Grass	Shrub	4.16408843413771e-109	8.3e-109	****	22
63	Grass	Mosaic	4.62157122137261e-293	1.4e-292	****	22
64	Shrub	Mosaic	5.59341768808855e-41	5.6e-41	****	22
65	Grass	Shrub	4.31361909312554e-106	8.6e-106	****	23
66	Grass	Mosaic	4.4951033588646e-295	1.3e-294	****	23
67	Shrub	Mosaic	7.52593923395747e-44	7.5e-44	****	23
68	Grass	Shrub	5.13240226117353e-95	1e-94	****	24
69	Grass	Mosaic	7.37791820001904e-277	2.2e-276	****	24
70	Shrub	Mosaic	4.51186948087287e-43	4.5e-43	****	24
71	Grass	Shrub	4.74282450094553e-120	9.5e-120	****	25
72	Grass	Mosaic	0	0	****	25
73	Shrub	Mosaic	1.97172763699377e-39	2e-39	****	25
74	Grass	Shrub	8.40398145562486e-123	1.7e-122	****	26
75	Grass	Mosaic	0	0	****	26
76	Shrub	Mosaic	1.45483770751026e-55	1.5e-55	****	26
77	Grass	Shrub	1.7329752545665e-125	3.5e-125	****	27
78	Grass	Mosaic	0	0	****	27
79	Shrub	Mosaic	4.70485458503669e-54	4.7e-54	****	27
80	Grass	Shrub	4.74981044724923e-135	9.5e-135	****	28
81	Grass	Mosaic	0	0	****	28
82	Shrub	Mosaic	7.64745361022677e-49	7.6e-49	****	28
83	Grass	Shrub	4.61752473908689e-144	9.2e-144	****	29
84	Grass	Mosaic	0	0	****	29
85	Shrub	Mosaic	6.5250561472814e-50	6.5e-50	****	29
86	Grass	Shrub	2.5301046722587e-121	5.1e-121	****	30
87	Grass	Mosaic	0	0	****	30
88	Shrub	Mosaic	5.05708513009018e-54	5.1e-54	****	30
89	Grass	Shrub	1.39181040752876e-121	2.8e-121	****	31
90	Grass	Mosaic	0	0	****	31
91	Shrub	Mosaic	6.71259237879334e-63	6.7e-63	****	31
92	Grass	Shrub	1.22167355297747e-153	2.4e-153	****	32
93	Grass	Mosaic	0	0	****	32
94	Shrub	Mosaic	9.55542061066017e-59	9.6e-59	****	32
95	Grass	Shrub	2.34288728797474e-133	4.7e-133	****	33
96	Grass	Mosaic	0	0	****	33
97	Shrub	Mosaic	7.39198278316936e-60	7.4e-60	****	33
98	Grass	Shrub	4.83278196606698e-164	9.7e-164	****	34
99	Grass	Mosaic	0	0	****	34
100	Shrub	Mosaic	1.06537372811093e-57	1.1e-57	****	34
101	Grass	Shrub	1.81520952250749e-150	3.6e-150	****	35
102	Grass	Mosaic	0	0	****	35
103	Shrub	Mosaic	5.95099008686492e-53	6e-53	****	35
104	Grass	Shrub	1.93613576321779e-156	3.9e-156	****	36
105	Grass	Mosaic	0	0	****	36
106	Shrub	Mosaic	2.6028798054603e-57	2.6e-57	****	36
107	Grass	Shrub	1.05400560304016e-145	2.1e-145	****	37
108	Grass	Mosaic	0	0	****	37
109	Shrub	Mosaic	3.85023474554517e-64	3.9e-64	****	37
110	Grass	Shrub	7.37441732462273e-158	1.5e-157	****	38
111	Grass	Mosaic	0	0	****	38
112	Shrub	Mosaic	1.7536560890569e-55	1.8e-55	****	38
113	Grass	Shrub	2.05785572851865e-173	4.1e-173	****	39
114	Grass	Mosaic	0	0	****	39
115	Shrub	Mosaic	3.01311246058423e-72	3e-72	****	39
116	Grass	Shrub	7.8532569540568e-155	1.6e-154	****	40
117	Grass	Mosaic	0	0	****	40
118	Shrub	Mosaic	6.92560689064448e-65	6.9e-65	****	40
119	Grass	Shrub	1.16211561071252e-171	2.3e-171	****	41
120	Grass	Mosaic	0	0	****	41
121	Shrub	Mosaic	1.64998064889541e-79	1.6e-79	****	41
122	Grass	Shrub	2.5809872391421e-191	5.2e-191	****	42
123	Grass	Mosaic	0	0	****	42
124	Shrub	Mosaic	1.80371593391091e-61	1.8e-61	****	42
125	Grass	Shrub	1.89257445143762e-160	3.8e-160	****	43
126	Grass	Mosaic	0	0	****	43
127	Shrub	Mosaic	1.38569400574332e-66	1.4e-66	****	43
128	Grass	Shrub	3.06195175893106e-179	6.1e-179	****	44
129	Grass	Mosaic	0	0	****	44
130	Shrub	Mosaic	5.3801768303544e-79	5.4e-79	****	44
131	Grass	Shrub	8.35603747149412e-178	1.7e-177	****	45
132	Grass	Mosaic	0	0	****	45
133	Shrub	Mosaic	4.23895164920042e-76	4.2e-76	****	45
134	Grass	Shrub	6.4908693089817e-181	1.3e-180	****	46
135	Grass	Mosaic	0	0	****	46
136	Shrub	Mosaic	6.45688083165548e-66	6.5e-66	****	46
137	Grass	Shrub	7.60823983386622e-162	1.5e-161	****	47
138	Grass	Mosaic	0	0	****	47
139	Shrub	Mosaic	1.20534478414162e-63	1.2e-63	****	47
140	Grass	Shrub	3.50730006180987e-188	7e-188	****	48
141	Grass	Mosaic	0	0	****	48
142	Shrub	Mosaic	1.17555667566443e-69	1.2e-69	****	48
143	Grass	Shrub	9.33636013795065e-213	1.9e-212	****	49
144	Grass	Mosaic	0	0	****	49
145	Shrub	Mosaic	2.32070769075994e-63	2.3e-63	****	49
146	Grass	Shrub	1.88568458951809e-196	3.8e-196	****	50
147	Grass	Mosaic	0	0	****	50
148	Shrub	Mosaic	6.04053071043083e-67	6e-67	****	50
149	Grass	Shrub	4.0764035058306e-200	8.2e-200	****	51
150	Grass	Mosaic	0	0	****	51
151	Shrub	Mosaic	2.41204204583982e-67	2.4e-67	****	51
152	Grass	Shrub	1.52790383237699e-187	3.1e-187	****	52
153	Grass	Mosaic	0	0	****	52
154	Shrub	Mosaic	7.30966143722664e-80	7.3e-80	****	52
155	Grass	Shrub	6.91299107363597e-210	1.4e-209	****	53
156	Grass	Mosaic	0	0	****	53
157	Shrub	Mosaic	1.15132147886784e-73	1.2e-73	****	53
158	Grass	Shrub	4.14452218149045e-208	8.3e-208	****	54
159	Grass	Mosaic	0	0	****	54
160	Shrub	Mosaic	1.88209132135614e-72	1.9e-72	****	54
161	Grass	Shrub	4.66446048951377e-207	9.3e-207	****	55
162	Grass	Mosaic	0	0	****	55
163	Shrub	Mosaic	6.00802726633931e-73	6e-73	****	55
164	Grass	Shrub	2.38575769431107e-208	4.8e-208	****	56
165	Grass	Mosaic	0	0	****	56
166	Shrub	Mosaic	1.13207809767768e-70	1.1e-70	****	56
167	Grass	Shrub	3.35851004367836e-215	6.7e-215	****	57
168	Grass	Mosaic	0	0	****	57
169	Shrub	Mosaic	5.93484646188876e-71	5.9e-71	****	57
170	Grass	Shrub	3.40175583230452e-203	6.8e-203	****	58
171	Grass	Mosaic	0	0	****	58
172	Shrub	Mosaic	2.74283014057007e-66	2.7e-66	****	58
173	Grass	Shrub	2.32966727172422e-237	4.7e-237	****	59
174	Grass	Mosaic	0	0	****	59
175	Shrub	Mosaic	2.16739335297774e-63	2.2e-63	****	59
176	Grass	Shrub	3.47680867731383e-227	7e-227	****	60
177	Grass	Mosaic	0	0	****	60
178	Shrub	Mosaic	5.00509700539459e-82	5e-82	****	60
179	Grass	Shrub	1.11219628180981e-216	2.2e-216	****	61
180	Grass	Mosaic	0	0	****	61
181	Shrub	Mosaic	2.78156036001297e-81	2.8e-81	****	61
182	Grass	Shrub	3.72128759078961e-208	7.4e-208	****	62
183	Grass	Mosaic	0	0	****	62
184	Shrub	Mosaic	1.17814695531517e-91	1.2e-91	****	62
185	Grass	Shrub	4.54010683612912e-220	9.1e-220	****	63
186	Grass	Mosaic	0	0	****	63
187	Shrub	Mosaic	9.48014007747096e-88	9.5e-88	****	63
188	Grass	Shrub	1.44777122435658e-225	2.9e-225	****	64
189	Grass	Mosaic	0	0	****	64
190	Shrub	Mosaic	3.05775801907308e-89	3.1e-89	****	64
191	Grass	Shrub	6.36524611428677e-251	1.3e-250	****	65
192	Grass	Mosaic	0	0	****	65
193	Shrub	Mosaic	7.02497642271636e-83	7e-83	****	65
194	Grass	Shrub	4.91403043997556e-232	9.8e-232	****	66
195	Grass	Mosaic	0	0	****	66
196	Shrub	Mosaic	1.19993582001708e-78	1.2e-78	****	66
197	Grass	Shrub	9.6879021858209e-256	1.9e-255	****	67
198	Grass	Mosaic	0	0	****	67
199	Shrub	Mosaic	9.06201858499715e-62	9.1e-62	****	67
200	Grass	Shrub	3.39113961096838e-212	6.8e-212	****	68
201	Grass	Mosaic	0	0	****	68
202	Shrub	Mosaic	5.42453173224655e-88	5.4e-88	****	68
203	Grass	Shrub	5.58180407924171e-232	1.1e-231	****	69
204	Grass	Mosaic	0	0	****	69
205	Shrub	Mosaic	1.61930509918011e-83	1.6e-83	****	69
206	Grass	Shrub	1.82120513916952e-246	3.6e-246	****	70
207	Grass	Mosaic	0	0	****	70
208	Shrub	Mosaic	2.50588824030256e-89	2.5e-89	****	70
209	Grass	Shrub	2.70733623763916e-215	5.4e-215	****	71
210	Grass	Mosaic	0	0	****	71
211	Shrub	Mosaic	2.14467739402838e-88	2.1e-88	****	71
212	Grass	Shrub	3.95665925240719e-246	7.9e-246	****	72
213	Grass	Mosaic	0	0	****	72
214	Shrub	Mosaic	3.42480022501536e-80	3.4e-80	****	72
215	Grass	Shrub	1.47161580968029e-215	2.9e-215	****	73
216	Grass	Mosaic	0	0	****	73
217	Shrub	Mosaic	9.06144371821271e-95	9.1e-95	****	73
218	Grass	Shrub	1.04260936543303e-235	2.1e-235	****	74
219	Grass	Mosaic	0	0	****	74
220	Shrub	Mosaic	3.79244646206246e-81	3.8e-81	****	74
221	Grass	Shrub	3.21692071280471e-250	6.4e-250	****	75
222	Grass	Mosaic	0	0	****	75
223	Shrub	Mosaic	7.56965458277754e-86	7.6e-86	****	75
224	Grass	Shrub	5.25157791612921e-258	1.1e-257	****	76
225	Grass	Mosaic	0	0	****	76
226	Shrub	Mosaic	6.59653170190865e-89	6.6e-89	****	76
227	Grass	Shrub	3.67492148357481e-240	7.3e-240	****	77
228	Grass	Mosaic	0	0	****	77
229	Shrub	Mosaic	1.1244878364623e-74	1.1e-74	****	77
230	Grass	Shrub	2.74595866750505e-234	5.5e-234	****	78
231	Grass	Mosaic	0	0	****	78
232	Shrub	Mosaic	2.22142832657152e-85	2.2e-85	****	78
233	Grass	Shrub	1.21205647372904e-235	2.4e-235	****	79
234	Grass	Mosaic	0	0	****	79
235	Shrub	Mosaic	3.29509094402841e-82	3.3e-82	****	79
236	Grass	Shrub	1.1856019042963e-250	2.4e-250	****	80
237	Grass	Mosaic	0	0	****	80
238	Shrub	Mosaic	2.74536027972848e-84	2.7e-84	****	80
239	Grass	Shrub	2.88052545104871e-277	5.8e-277	****	81
240	Grass	Mosaic	0	0	****	81
241	Shrub	Mosaic	1.47132052342258e-86	1.5e-86	****	81
242	Grass	Shrub	1.08469336442608e-272	2.2e-272	****	82
243	Grass	Mosaic	0	0	****	82
244	Shrub	Mosaic	2.78033716446987e-93	2.8e-93	****	82
245	Grass	Shrub	2.2694498197739e-248	4.5e-248	****	83
246	Grass	Mosaic	0	0	****	83
247	Shrub	Mosaic	1.66910456281391e-97	1.7e-97	****	83
248	Grass	Shrub	9.74130460816261e-240	1.9e-239	****	84
249	Grass	Mosaic	0	0	****	84
250	Shrub	Mosaic	2.97621932726475e-107	3e-107	****	84
251	Grass	Shrub	6.22010531171758e-287	1.2e-286	****	85
252	Grass	Mosaic	0	0	****	85
253	Shrub	Mosaic	1.34013888423404e-80	1.3e-80	****	85
254	Grass	Shrub	3.7129888385337e-261	7.4e-261	****	86
255	Grass	Mosaic	0	0	****	86
256	Shrub	Mosaic	4.80852672148534e-85	4.8e-85	****	86
257	Grass	Shrub	8.6710519646396e-254	1.7e-253	****	87
258	Grass	Mosaic	0	0	****	87
259	Shrub	Mosaic	6.28275043857112e-89	6.3e-89	****	87
260	Grass	Shrub	2.06378532404898e-248	4.1e-248	****	88
261	Grass	Mosaic	0	0	****	88
262	Shrub	Mosaic	8.61309097524346e-85	8.6e-85	****	88
263	Grass	Shrub	1.70778615036515e-238	3.4e-238	****	89
264	Grass	Mosaic	0	0	****	89
265	Shrub	Mosaic	8.53673482021628e-100	8.5e-100	****	89
266	Grass	Shrub	6.14888977786723e-262	1.2e-261	****	90
267	Grass	Mosaic	0	0	****	90
268	Shrub	Mosaic	1.86975369609696e-92	1.9e-92	****	90
269	Grass	Shrub	7.9914546689953e-263	1.6e-262	****	91
270	Grass	Mosaic	0	0	****	91
271	Shrub	Mosaic	9.97517271235647e-86	1e-85	****	91
272	Grass	Shrub	5.00144610659087e-269	1e-268	****	92
273	Grass	Mosaic	0	0	****	92
274	Shrub	Mosaic	6.19854539473938e-87	6.2e-87	****	92
275	Grass	Shrub	1.83336527061962e-264	3.7e-264	****	93
276	Grass	Mosaic	0	0	****	93
277	Shrub	Mosaic	4.3341787135831e-86	4.3e-86	****	93
278	Grass	Shrub	2.29632868909697e-263	4.6e-263	****	94
279	Grass	Mosaic	0	0	****	94
280	Shrub	Mosaic	8.23751479588017e-86	8.2e-86	****	94
281	Grass	Shrub	1.38273904963227e-272	2.8e-272	****	95
282	Grass	Mosaic	0	0	****	95
283	Shrub	Mosaic	1.38789038070382e-92	1.4e-92	****	95
284	Grass	Shrub	1.51107345106833e-278	3e-278	****	96
285	Grass	Mosaic	0	0	****	96
286	Shrub	Mosaic	2.62767141741534e-89	2.6e-89	****	96
287	Grass	Shrub	1.08258262916906e-270	2.2e-270	****	97
288	Grass	Mosaic	0	0	****	97
289	Shrub	Mosaic	8.86411103727593e-91	8.9e-91	****	97
290	Grass	Shrub	3.04344918090155e-264	6.1e-264	****	98
291	Grass	Mosaic	0	0	****	98
292	Shrub	Mosaic	6.12751745353496e-93	6.1e-93	****	98
293	Grass	Shrub	4.09909204437129e-276	8.19999999999999e-276	****	99
294	Grass	Mosaic	0	0	****	99
295	Shrub	Mosaic	5.16843046851763e-84	5.2e-84	****	99
296	Grass	Shrub	1.23113418744594e-284	2.5e-284	****	100
297	Grass	Mosaic	0	0	****	100
298	Shrub	Mosaic	5.6499990698468e-96	5.6e-96	****	100
299	Grass	Shrub	6.7318317325054e-275	1.3e-274	****	101
300	Grass	Mosaic	0	0	****	101
301	Shrub	Mosaic	2.38592139538885e-87	2.4e-87	****	101
302	Grass	Shrub	7.59540409516441e-260	1.5e-259	****	102
303	Grass	Mosaic	0	0	****	102
304	Shrub	Mosaic	4.51551271922832e-100	4.5e-100	****	102
305	Grass	Shrub	1.52422359485003e-280	3e-280	****	103
306	Grass	Mosaic	0	0	****	103
307	Shrub	Mosaic	2.49215691049345e-80	2.5e-80	****	103
308	Grass	Shrub	2.87974837642422e-280	5.8e-280	****	104
309	Grass	Mosaic	0	0	****	104
310	Shrub	Mosaic	2.18402464840495e-90	2.2e-90	****	104
311	Grass	Shrub	5.57546746241422e-272	1.1e-271	****	105
312	Grass	Mosaic	0	0	****	105
313	Shrub	Mosaic	2.62117242214366e-87	2.6e-87	****	105
314	Grass	Shrub	1.91775532695202e-278	3.8e-278	****	106
315	Grass	Mosaic	0	0	****	106
316	Shrub	Mosaic	1.38564536259306e-96	1.4e-96	****	106
317	Grass	Shrub	1.07185275523934e-274	2.1e-274	****	107
318	Grass	Mosaic	0	0	****	107
319	Shrub	Mosaic	3.08096435377384e-97	3.1e-97	****	107
320	Grass	Shrub	2.47765456235e-283	5e-283	****	108
321	Grass	Mosaic	0	0	****	108
322	Shrub	Mosaic	6.86807566340497e-97	6.9e-97	****	108
323	Grass	Shrub	4.29880942810388e-283	8.6e-283	****	109
324	Grass	Mosaic	0	0	****	109
325	Shrub	Mosaic	1.94381557576587e-84	1.9e-84	****	109
326	Grass	Shrub	8.84788190176943e-276	1.8e-275	****	110
327	Grass	Mosaic	0	0	****	110
328	Shrub	Mosaic	6.72900378247434e-104	6.7e-104	****	110
329	Grass	Shrub	9.02181978768429e-290	1.8e-289	****	111
330	Grass	Mosaic	0	0	****	111
331	Shrub	Mosaic	6.61713689056126e-90	6.6e-90	****	111
332	Grass	Shrub	9.46826867218534e-290	1.9e-289	****	112
333	Grass	Mosaic	0	0	****	112
334	Shrub	Mosaic	2.73217115618666e-95	2.7e-95	****	112
335	Grass	Shrub	3.44114922253926e-289	6.9e-289	****	113
336	Grass	Mosaic	0	0	****	113
337	Shrub	Mosaic	1.08745795069553e-91	1.1e-91	****	113
338	Grass	Shrub	1.13649403080875e-289	2.3e-289	****	114
339	Grass	Mosaic	0	0	****	114
340	Shrub	Mosaic	3.09741620841203e-98	3.1e-98	****	114
341	Grass	Shrub	8.34613590584649e-306	1.7e-305	****	115
342	Grass	Mosaic	0	0	****	115
343	Shrub	Mosaic	1.29550195648911e-92	1.3e-92	****	115
344	Grass	Shrub	0	0	****	116
345	Grass	Mosaic	0	0	****	116
346	Shrub	Mosaic	5.88207143233569e-105	5.9e-105	****	116
347	Grass	Shrub	1.47704884535794e-293	3e-293	****	117
348	Grass	Mosaic	0	0	****	117
349	Shrub	Mosaic	4.5246479448797e-105	4.5e-105	****	117
350	Grass	Shrub	2.7552486013093e-276	5.5e-276	****	118
351	Grass	Mosaic	0	0	****	118
352	Shrub	Mosaic	8.12152400109019e-97	8.1e-97	****	118
353	Grass	Shrub	3.14062846358633e-302	6.3e-302	****	119
354	Grass	Mosaic	0	0	****	119
355	Shrub	Mosaic	1.34452616470552e-91	1.3e-91	****	119
356	Grass	Shrub	2.63528361897321e-290	5.3e-290	****	120
357	Grass	Mosaic	0	0	****	120
358	Shrub	Mosaic	1.02189721337002e-108	1e-108	****	120
359	Grass	Shrub	1.05542735396437e-298	2.1e-298	****	121
360	Grass	Mosaic	0	0	****	121
361	Shrub	Mosaic	2.66982933821361e-112	2.7e-112	****	121
362	Grass	Shrub	0	0	****	122
363	Grass	Mosaic	0	0	****	122
364	Shrub	Mosaic	9.93385465857518e-88	9.9e-88	****	122
365	Grass	Shrub	0	0	****	123
366	Grass	Mosaic	0	0	****	123
367	Shrub	Mosaic	8.81986407872592e-107	8.8e-107	****	123
368	Grass	Shrub	1.75306229208422e-297	3.5e-297	****	124
369	Grass	Mosaic	0	0	****	124
370	Shrub	Mosaic	5.21246937180349e-105	5.2e-105	****	124
371	Grass	Shrub	3.58273179186406e-292	7.20000000000000e-292	****	125
372	Grass	Mosaic	0	0	****	125
373	Shrub	Mosaic	2.15125035340514e-97	2.2e-97	****	125
374	Grass	Shrub	1.5270540933519e-289	3.1e-289	****	126
375	Grass	Mosaic	0	0	****	126
376	Shrub	Mosaic	4.75520937901968e-104	4.8e-104	****	126
377	Grass	Shrub	9.67749237332707e-293	1.9e-292	****	127
378	Grass	Mosaic	0	0	****	127
379	Shrub	Mosaic	6.57568288421512e-98	6.6e-98	****	127
380	Grass	Shrub	6.85288349606186e-295	1.4e-294	****	128
381	Grass	Mosaic	0	0	****	128
382	Shrub	Mosaic	1.01195830465828e-99	1e-99	****	128
383	Grass	Shrub	6.63750624050188e-295	1.3e-294	****	129
384	Grass	Mosaic	0	0	****	129
385	Shrub	Mosaic	9.92375071811189e-105	9.9e-105	****	129
386	Grass	Shrub	2.32187971293213e-290	4.6e-290	****	130
387	Grass	Mosaic	0	0	****	130
388	Shrub	Mosaic	5.11916126204097e-116	5.1e-116	****	130
389	Grass	Shrub	0	0	****	131
390	Grass	Mosaic	0	0	****	131
391	Shrub	Mosaic	8.60852562686743e-93	8.6e-93	****	131
392	Grass	Shrub	8.2595827640593e-304	1.7e-303	****	132
393	Grass	Mosaic	0	0	****	132
394	Shrub	Mosaic	2.16939403964579e-90	2.2e-90	****	132
395	Grass	Shrub	0	0	****	133
396	Grass	Mosaic	0	0	****	133
397	Shrub	Mosaic	5.03610714869628e-80	5e-80	****	133
398	Grass	Shrub	0	0	****	134
399	Grass	Mosaic	0	0	****	134
400	Shrub	Mosaic	8.48652022216962e-95	8.5e-95	****	134
401	Grass	Shrub	0	0	****	135
402	Grass	Mosaic	0	0	****	135
403	Shrub	Mosaic	9.99869736365048e-91	1e-90	****	135
404	Grass	Shrub	7.12951982656551e-301	1.4e-300	****	136
405	Grass	Mosaic	0	0	****	136
406	Shrub	Mosaic	1.23328575844414e-94	1.2e-94	****	136
407	Grass	Shrub	4.36966610436025e-290	8.7e-290	****	137
408	Grass	Mosaic	0	0	****	137
409	Shrub	Mosaic	4.53051416788973e-100	4.5e-100	****	137
410	Grass	Shrub	0	0	****	138
411	Grass	Mosaic	0	0	****	138
412	Shrub	Mosaic	2.03064968802698e-91	2e-91	****	138
413	Grass	Shrub	5.58390451524738e-303	1.1e-302	****	139
414	Grass	Mosaic	0	0	****	139
415	Shrub	Mosaic	1.22112284402618e-108	1.2e-108	****	139
416	Grass	Shrub	0	0	****	140
417	Grass	Mosaic	0	0	****	140
418	Shrub	Mosaic	1.11150165973299e-96	1.1e-96	****	140
419	Grass	Shrub	5.21135026259938e-308	1e-307	****	141
420	Grass	Mosaic	0	0	****	141
421	Shrub	Mosaic	2.08721045027422e-100	2.1e-100	****	141
422	Grass	Shrub	1.73344615781611e-307	3.5e-307	****	142
423	Grass	Mosaic	0	0	****	142
424	Shrub	Mosaic	1.18825320651988e-88	1.2e-88	****	142
425	Grass	Shrub	0	0	****	143
426	Grass	Mosaic	0	0	****	143
427	Shrub	Mosaic	2.29450940734213e-90	2.3e-90	****	143
428	Grass	Shrub	0	0	****	144
429	Grass	Mosaic	0	0	****	144
430	Shrub	Mosaic	2.57912312325425e-89	2.6e-89	****	144
431	Grass	Shrub	0	0	****	145
432	Grass	Mosaic	0	0	****	145
433	Shrub	Mosaic	3.1776794240566e-92	3.2e-92	****	145
434	Grass	Shrub	0	0	****	146
435	Grass	Mosaic	0	0	****	146
436	Shrub	Mosaic	1.74303044068852e-96	1.7e-96	****	146
437	Grass	Shrub	0	0	****	147
438	Grass	Mosaic	0	0	****	147
439	Shrub	Mosaic	1.01636566006838e-94	1e-94	****	147
440	Grass	Shrub	8.66205806865755e-308	1.7e-307	****	148
441	Grass	Mosaic	0	0	****	148
442	Shrub	Mosaic	3.74660869320137e-97	3.7e-97	****	148
443	Grass	Shrub	0	0	****	149
444	Grass	Mosaic	0	0	****	149
445	Shrub	Mosaic	4.69183830756702e-89	4.7e-89	****	149
446	Grass	Shrub	0	0	****	150
447	Grass	Mosaic	0	0	****	150
448	Shrub	Mosaic	2.4640811375704e-92	2.5e-92	****	150
449	Grass	Shrub	0	0	****	151
450	Grass	Mosaic	0	0	****	151
451	Shrub	Mosaic	3.54085475972934e-106	3.5e-106	****	151
452	Grass	Shrub	0	0	****	152
453	Grass	Mosaic	0	0	****	152
454	Shrub	Mosaic	1.18354011310591e-102	1.2e-102	****	152
455	Grass	Shrub	6.78066543968594e-306	1.4e-305	****	153
456	Grass	Mosaic	0	0	****	153
457	Shrub	Mosaic	1.84993896397693e-103	1.8e-103	****	153
458	Grass	Shrub	0	0	****	154
459	Grass	Mosaic	0	0	****	154
460	Shrub	Mosaic	1.5157881962624e-94	1.5e-94	****	154
461	Grass	Shrub	0	0	****	155
462	Grass	Mosaic	0	0	****	155
463	Shrub	Mosaic	8.91381035606154e-109	8.9e-109	****	155
464	Grass	Shrub	0	0	****	156
465	Grass	Mosaic	0	0	****	156
466	Shrub	Mosaic	1.28390931206692e-110	1.3e-110	****	156
467	Grass	Shrub	0	0	****	157
468	Grass	Mosaic	0	0	****	157
469	Shrub	Mosaic	6.98901545205925e-106	7e-106	****	157
470	Grass	Shrub	0	0	****	158
471	Grass	Mosaic	0	0	****	158
472	Shrub	Mosaic	5.12816512680558e-97	5.1e-97	****	158
473	Grass	Shrub	0	0	****	159
474	Grass	Mosaic	0	0	****	159
475	Shrub	Mosaic	7.06723775696258e-89	7.1e-89	****	159
476	Grass	Shrub	0	0	****	160
477	Grass	Mosaic	0	0	****	160
478	Shrub	Mosaic	3.98696202753139e-95	4e-95	****	160
479	Grass	Shrub	0	0	****	161
480	Grass	Mosaic	0	0	****	161
481	Shrub	Mosaic	1.64626581725195e-94	1.6e-94	****	161
482	Grass	Shrub	0	0	****	162
483	Grass	Mosaic	0	0	****	162
484	Shrub	Mosaic	2.98986866234945e-81	3e-81	****	162
485	Grass	Shrub	0	0	****	163
486	Grass	Mosaic	0	0	****	163
487	Shrub	Mosaic	1.07853094075926e-102	1.1e-102	****	163
488	Grass	Shrub	0	0	****	164
489	Grass	Mosaic	0	0	****	164
490	Shrub	Mosaic	9.40644950874361e-99	9.4e-99	****	164
491	Grass	Shrub	0	0	****	165
492	Grass	Mosaic	0	0	****	165
493	Shrub	Mosaic	7.88030964435206e-98	7.9e-98	****	165
494	Grass	Shrub	0	0	****	166
495	Grass	Mosaic	0	0	****	166
496	Shrub	Mosaic	3.06460025819759e-94	3.1e-94	****	166
497	Grass	Shrub	0	0	****	167
498	Grass	Mosaic	0	0	****	167
499	Shrub	Mosaic	7.48810112694349e-99	7.5e-99	****	167
500	Grass	Shrub	0	0	****	168
501	Grass	Mosaic	0	0	****	168
502	Shrub	Mosaic	3.12236965175497e-99	3.1e-99	****	168
503	Grass	Shrub	0	0	****	169
504	Grass	Mosaic	0	0	****	169
505	Shrub	Mosaic	7.94937674530304e-99	7.9e-99	****	169
506	Grass	Shrub	0	0	****	170
507	Grass	Mosaic	0	0	****	170
508	Shrub	Mosaic	1.13404191560076e-98	1.1e-98	****	170
509	Grass	Shrub	0	0	****	171
510	Grass	Mosaic	0	0	****	171
511	Shrub	Mosaic	4.02736215765595e-96	4e-96	****	171
512	Grass	Shrub	0	0	****	172
513	Grass	Mosaic	0	0	****	172
514	Shrub	Mosaic	1.51724290879412e-83	1.5e-83	****	172
515	Grass	Shrub	0	0	****	173
516	Grass	Mosaic	0	0	****	173
517	Shrub	Mosaic	1.06222142127305e-102	1.1e-102	****	173
518	Grass	Shrub	0	0	****	174
519	Grass	Mosaic	0	0	****	174
520	Shrub	Mosaic	1.80837019164471e-95	1.8e-95	****	174
521	Grass	Shrub	0	0	****	175
522	Grass	Mosaic	0	0	****	175
523	Shrub	Mosaic	1.41269093247518e-96	1.4e-96	****	175
524	Grass	Shrub	0	0	****	176
525	Grass	Mosaic	0	0	****	176
526	Shrub	Mosaic	1.35024950063089e-108	1.4e-108	****	176
527	Grass	Shrub	0	0	****	177
528	Grass	Mosaic	0	0	****	177
529	Shrub	Mosaic	2.03248095578488e-97	2e-97	****	177
530	Grass	Shrub	0	0	****	178
531	Grass	Mosaic	0	0	****	178
532	Shrub	Mosaic	3.78276838868527e-106	3.8e-106	****	178
533	Grass	Shrub	0	0	****	179
534	Grass	Mosaic	0	0	****	179
535	Shrub	Mosaic	6.13932886653461e-96	6.1e-96	****	179
536	Grass	Shrub	0	0	****	180
537	Grass	Mosaic	0	0	****	180
538	Shrub	Mosaic	4.20997824649679e-101	4.2e-101	****	180
539	Grass	Shrub	0	0	****	181
540	Grass	Mosaic	0	0	****	181
541	Shrub	Mosaic	2.31685263482889e-107	2.3e-107	****	181
542	Grass	Shrub	0	0	****	182
543	Grass	Mosaic	0	0	****	182
544	Shrub	Mosaic	1.83513219102146e-102	1.8e-102	****	182
545	Grass	Shrub	0	0	****	183
546	Grass	Mosaic	0	0	****	183
547	Shrub	Mosaic	3.82607093773728e-100	3.8e-100	****	183
548	Grass	Shrub	0	0	****	184
549	Grass	Mosaic	0	0	****	184
550	Shrub	Mosaic	3.07779420276693e-98	3.1e-98	****	184
551	Grass	Shrub	0	0	****	185
552	Grass	Mosaic	0	0	****	185
553	Shrub	Mosaic	1.47856311208141e-103	1.5e-103	****	185
554	Grass	Shrub	0	0	****	186
555	Grass	Mosaic	0	0	****	186
556	Shrub	Mosaic	9.34816831942982e-106	9.3e-106	****	186
557	Grass	Shrub	0	0	****	187
558	Grass	Mosaic	0	0	****	187
559	Shrub	Mosaic	9.75470707007017e-100	9.8e-100	****	187
560	Grass	Shrub	0	0	****	188
561	Grass	Mosaic	0	0	****	188
562	Shrub	Mosaic	1.54416801899486e-94	1.5e-94	****	188
563	Grass	Shrub	0	0	****	189
564	Grass	Mosaic	0	0	****	189
565	Shrub	Mosaic	4.97619885877063e-110	5e-110	****	189
566	Grass	Shrub	0	0	****	190
567	Grass	Mosaic	0	0	****	190
568	Shrub	Mosaic	3.36963327821622e-95	3.4e-95	****	190
569	Grass	Shrub	0	0	****	191
570	Grass	Mosaic	0	0	****	191
571	Shrub	Mosaic	3.87177348951058e-101	3.9e-101	****	191
572	Grass	Shrub	0	0	****	192
573	Grass	Mosaic	0	0	****	192
574	Shrub	Mosaic	4.08542919975208e-103	4.1e-103	****	192
575	Grass	Shrub	0	0	****	193
576	Grass	Mosaic	0	0	****	193
577	Shrub	Mosaic	7.76980518585442e-96	7.8e-96	****	193
578	Grass	Shrub	0	0	****	194
579	Grass	Mosaic	0	0	****	194
580	Shrub	Mosaic	1.12643211352098e-95	1.1e-95	****	194
581	Grass	Shrub	0	0	****	195
582	Grass	Mosaic	0	0	****	195
583	Shrub	Mosaic	3.15961042232372e-94	3.2e-94	****	195
584	Grass	Shrub	0	0	****	196
585	Grass	Mosaic	0	0	****	196
586	Shrub	Mosaic	9.39486826133964e-96	9.4e-96	****	196
587	Grass	Shrub	0	0	****	197
588	Grass	Mosaic	0	0	****	197
589	Shrub	Mosaic	2.97449473710148e-101	3e-101	****	197
590	Grass	Shrub	0	0	****	198
591	Grass	Mosaic	0	0	****	198
592	Shrub	Mosaic	6.61649368185203e-101	6.6e-101	****	198
593	Grass	Shrub	0	0	****	199
594	Grass	Mosaic	0	0	****	199
595	Shrub	Mosaic	1.20954145876433e-96	1.2e-96	****	199
596	Grass	Shrub	0	0	****	200
597	Grass	Mosaic	0	0	****	200
598	Shrub	Mosaic	2.24123081155519e-96	2.2e-96	****	200
599	Grass	Shrub	0	0	****	201
600	Grass	Mosaic	0	0	****	201
601	Shrub	Mosaic	4.84638618647947e-98	4.8e-98	****	201
602	Grass	Shrub	0	0	****	202
603	Grass	Mosaic	0	0	****	202
604	Shrub	Mosaic	6.0209256409068e-85	6e-85	****	202
605	Grass	Shrub	0	0	****	203
606	Grass	Mosaic	0	0	****	203
607	Shrub	Mosaic	5.22567242896267e-91	5.2e-91	****	203
608	Grass	Shrub	0	0	****	204
609	Grass	Mosaic	0	0	****	204
610	Shrub	Mosaic	3.08990228136383e-94	3.1e-94	****	204
611	Grass	Shrub	0	0	****	205
612	Grass	Mosaic	0	0	****	205
613	Shrub	Mosaic	9.20077363196327e-107	9.2e-107	****	205
614	Grass	Shrub	0	0	****	206
615	Grass	Mosaic	0	0	****	206
616	Shrub	Mosaic	2.26489606604554e-101	2.3e-101	****	206
617	Grass	Shrub	0	0	****	207
618	Grass	Mosaic	0	0	****	207
619	Shrub	Mosaic	1.45324291907976e-101	1.5e-101	****	207
620	Grass	Shrub	0	0	****	208
621	Grass	Mosaic	0	0	****	208
622	Shrub	Mosaic	6.26533036641318e-107	6.3e-107	****	208
623	Grass	Shrub	0	0	****	209
624	Grass	Mosaic	0	0	****	209
625	Shrub	Mosaic	9.15981289444871e-109	9.2e-109	****	209
626	Grass	Shrub	0	0	****	210
627	Grass	Mosaic	0	0	****	210
628	Shrub	Mosaic	1.32064565195747e-93	1.3e-93	****	210
629	Grass	Shrub	0	0	****	211
630	Grass	Mosaic	0	0	****	211
631	Shrub	Mosaic	1.86549957816989e-102	1.9e-102	****	211
632	Grass	Shrub	0	0	****	212
633	Grass	Mosaic	0	0	****	212
634	Shrub	Mosaic	3.2347256431359e-98	3.2e-98	****	212
635	Grass	Shrub	0	0	****	213
636	Grass	Mosaic	0	0	****	213
637	Shrub	Mosaic	1.04746203606943e-109	1e-109	****	213
638	Grass	Shrub	0	0	****	214
639	Grass	Mosaic	0	0	****	214
640	Shrub	Mosaic	8.50398417403088e-92	8.5e-92	****	214
641	Grass	Shrub	0	0	****	215
642	Grass	Mosaic	0	0	****	215
643	Shrub	Mosaic	2.24652586927557e-95	2.2e-95	****	215
644	Grass	Shrub	0	0	****	216
645	Grass	Mosaic	0	0	****	216
646	Shrub	Mosaic	8.43777182845915e-97	8.4e-97	****	216
647	Grass	Shrub	0	0	****	217
648	Grass	Mosaic	0	0	****	217
649	Shrub	Mosaic	1.78396379929988e-102	1.8e-102	****	217
650	Grass	Shrub	0	0	****	218
651	Grass	Mosaic	0	0	****	218
652	Shrub	Mosaic	1.0067119922388e-91	1e-91	****	218
653	Grass	Shrub	0	0	****	219
654	Grass	Mosaic	0	0	****	219
655	Shrub	Mosaic	6.82774821097408e-99	6.8e-99	****	219
656	Grass	Shrub	0	0	****	220
657	Grass	Mosaic	0	0	****	220
658	Shrub	Mosaic	1.29847630245545e-90	1.3e-90	****	220
659	Grass	Shrub	0	0	****	221
660	Grass	Mosaic	0	0	****	221
661	Shrub	Mosaic	1.12806309210881e-104	1.1e-104	****	221
662	Grass	Shrub	0	0	****	222
663	Grass	Mosaic	0	0	****	222
664	Shrub	Mosaic	7.20932687562361e-98	7.2e-98	****	222
665	Grass	Shrub	0	0	****	223
666	Grass	Mosaic	0	0	****	223
667	Shrub	Mosaic	1.24953258451874e-101	1.2e-101	****	223
668	Grass	Shrub	0	0	****	224
669	Grass	Mosaic	0	0	****	224
670	Shrub	Mosaic	2.41759977156489e-104	2.4e-104	****	224
671	Grass	Shrub	0	0	****	225
672	Grass	Mosaic	0	0	****	225
673	Shrub	Mosaic	9.28345414868622e-105	9.3e-105	****	225
674	Grass	Shrub	0	0	****	226
675	Grass	Mosaic	0	0	****	226
676	Shrub	Mosaic	2.81980823627881e-109	2.8e-109	****	226
677	Grass	Shrub	0	0	****	227
678	Grass	Mosaic	0	0	****	227
679	Shrub	Mosaic	4.75151384775241e-90	4.8e-90	****	227
680	Grass	Shrub	0	0	****	228
681	Grass	Mosaic	0	0	****	228
682	Shrub	Mosaic	2.61668604827581e-104	2.6e-104	****	228
683	Grass	Shrub	0	0	****	229
684	Grass	Mosaic	0	0	****	229
685	Shrub	Mosaic	8.83231442743394e-99	8.8e-99	****	229
686	Grass	Shrub	0	0	****	230
687	Grass	Mosaic	0	0	****	230
688	Shrub	Mosaic	5.56178849957612e-96	5.6e-96	****	230
689	Grass	Shrub	0	0	****	231
690	Grass	Mosaic	0	0	****	231
691	Shrub	Mosaic	3.78887401891721e-101	3.8e-101	****	231
692	Grass	Shrub	0	0	****	232
693	Grass	Mosaic	0	0	****	232
694	Shrub	Mosaic	8.44498142689895e-103	8.4e-103	****	232
695	Grass	Shrub	0	0	****	233
696	Grass	Mosaic	0	0	****	233
697	Shrub	Mosaic	1.02540134686271e-104	1e-104	****	233
698	Grass	Shrub	0	0	****	234
699	Grass	Mosaic	0	0	****	234
700	Shrub	Mosaic	2.4040208460459e-93	2.4e-93	****	234
701	Grass	Shrub	0	0	****	235
702	Grass	Mosaic	0	0	****	235
703	Shrub	Mosaic	9.51351282170138e-98	9.5e-98	****	235
704	Grass	Shrub	0	0	****	236
705	Grass	Mosaic	0	0	****	236
706	Shrub	Mosaic	1.19133372653596e-100	1.2e-100	****	236
707	Grass	Shrub	0	0	****	237
708	Grass	Mosaic	0	0	****	237
709	Shrub	Mosaic	9.85933233375628e-101	9.9e-101	****	237
710	Grass	Shrub	0	0	****	238
711	Grass	Mosaic	0	0	****	238
712	Shrub	Mosaic	6.52070177542723e-112	6.5e-112	****	238
713	Grass	Shrub	0	0	****	239
714	Grass	Mosaic	0	0	****	239
715	Shrub	Mosaic	5.35099069818522e-99	5.4e-99	****	239
716	Grass	Shrub	0	0	****	240
717	Grass	Mosaic	0	0	****	240
718	Shrub	Mosaic	2.21744216954049e-107	2.2e-107	****	240
719	Grass	Shrub	0	0	****	241
720	Grass	Mosaic	0	0	****	241
721	Shrub	Mosaic	8.3942413025773e-98	8.4e-98	****	241
722	Grass	Shrub	0	0	****	242
723	Grass	Mosaic	0	0	****	242
724	Shrub	Mosaic	9.78551527104166e-98	9.8e-98	****	242
725	Grass	Shrub	0	0	****	243
726	Grass	Mosaic	0	0	****	243
727	Shrub	Mosaic	1.15081518385849e-100	1.2e-100	****	243
728	Grass	Shrub	0	0	****	244
729	Grass	Mosaic	0	0	****	244
730	Shrub	Mosaic	4.65727747845859e-113	4.7e-113	****	244
731	Grass	Shrub	0	0	****	245
732	Grass	Mosaic	0	0	****	245
733	Shrub	Mosaic	8.930321062797e-114	8.9e-114	****	245
734	Grass	Shrub	0	0	****	246
735	Grass	Mosaic	0	0	****	246
736	Shrub	Mosaic	2.22464008487835e-105	2.2e-105	****	246
737	Grass	Shrub	0	0	****	247
738	Grass	Mosaic	0	0	****	247
739	Shrub	Mosaic	2.79919702254376e-101	2.8e-101	****	247
740	Grass	Shrub	0	0	****	248
741	Grass	Mosaic	0	0	****	248
742	Shrub	Mosaic	4.47084817032805e-109	4.5e-109	****	248
743	Grass	Shrub	0	0	****	249
744	Grass	Mosaic	0	0	****	249
745	Shrub	Mosaic	2.50198544284074e-102	2.5e-102	****	249
746	Grass	Shrub	0	0	****	250
747	Grass	Mosaic	0	0	****	250
748	Shrub	Mosaic	6.8637448755744e-105	6.9e-105	****	250
749	Grass	Shrub	0	0	****	251
750	Grass	Mosaic	0	0	****	251
751	Shrub	Mosaic	7.1937469836825e-101	7.2e-101	****	251
752	Grass	Shrub	0	0	****	252
753	Grass	Mosaic	0	0	****	252
754	Shrub	Mosaic	3.71245254769776e-106	3.7e-106	****	252
755	Grass	Shrub	0	0	****	253
756	Grass	Mosaic	0	0	****	253
757	Shrub	Mosaic	8.53798299273555e-114	8.5e-114	****	253
758	Grass	Shrub	0	0	****	254
759	Grass	Mosaic	0	0	****	254
760	Shrub	Mosaic	4.06380838591054e-93	4.1e-93	****	254
761	Grass	Shrub	0	0	****	255
762	Grass	Mosaic	0	0	****	255
763	Shrub	Mosaic	2.55300153132306e-99	2.6e-99	****	255
764	Grass	Shrub	0	0	****	256
765	Grass	Mosaic	0	0	****	256
766	Shrub	Mosaic	6.5139180245307e-110	6.5e-110	****	256
767	Grass	Shrub	0	0	****	257
768	Grass	Mosaic	0	0	****	257
769	Shrub	Mosaic	1.88781561960141e-107	1.9e-107	****	257
770	Grass	Shrub	0	0	****	258
771	Grass	Mosaic	0	0	****	258
772	Shrub	Mosaic	5.80959375902357e-96	5.8e-96	****	258
773	Grass	Shrub	0	0	****	259
774	Grass	Mosaic	0	0	****	259
775	Shrub	Mosaic	3.28382612458788e-100	3.3e-100	****	259
776	Grass	Shrub	0	0	****	260
777	Grass	Mosaic	0	0	****	260
778	Shrub	Mosaic	2.88247640871546e-102	2.9e-102	****	260
779	Grass	Shrub	0	0	****	261
780	Grass	Mosaic	0	0	****	261
781	Shrub	Mosaic	1.4209111929923e-93	1.4e-93	****	261
782	Grass	Shrub	0	0	****	262
783	Grass	Mosaic	0	0	****	262
784	Shrub	Mosaic	4.01418966752317e-103	4e-103	****	262
785	Grass	Shrub	0	0	****	263
786	Grass	Mosaic	0	0	****	263
787	Shrub	Mosaic	1.40219102402009e-105	1.4e-105	****	263
788	Grass	Shrub	0	0	****	264
789	Grass	Mosaic	0	0	****	264
790	Shrub	Mosaic	2.32551231029565e-105	2.3e-105	****	264
791	Grass	Shrub	0	0	****	265
792	Grass	Mosaic	0	0	****	265
793	Shrub	Mosaic	3.99040496282155e-109	4e-109	****	265
794	Grass	Shrub	0	0	****	266
795	Grass	Mosaic	0	0	****	266
796	Shrub	Mosaic	1.84900925140213e-102	1.8e-102	****	266
797	Grass	Shrub	0	0	****	267
798	Grass	Mosaic	0	0	****	267
799	Shrub	Mosaic	1.64132487984015e-108	1.6e-108	****	267
800	Grass	Shrub	0	0	****	268
801	Grass	Mosaic	0	0	****	268
802	Shrub	Mosaic	7.04308499547803e-107	7e-107	****	268
803	Grass	Shrub	0	0	****	269
804	Grass	Mosaic	0	0	****	269
805	Shrub	Mosaic	3.87004631825206e-101	3.9e-101	****	269
806	Grass	Shrub	0	0	****	270
807	Grass	Mosaic	0	0	****	270
808	Shrub	Mosaic	2.658984121597e-104	2.7e-104	****	270
809	Grass	Shrub	0	0	****	271
810	Grass	Mosaic	0	0	****	271
811	Shrub	Mosaic	1.47362685158715e-105	1.5e-105	****	271
812	Grass	Shrub	0	0	****	272
813	Grass	Mosaic	0	0	****	272
814	Shrub	Mosaic	8.28581206588144e-114	8.3e-114	****	272
815	Grass	Shrub	0	0	****	273
816	Grass	Mosaic	0	0	****	273
817	Shrub	Mosaic	1.05075814992365e-98	1.1e-98	****	273
818	Grass	Shrub	0	0	****	274
819	Grass	Mosaic	0	0	****	274
820	Shrub	Mosaic	2.73620925494121e-107	2.7e-107	****	274
821	Grass	Shrub	0	0	****	275
822	Grass	Mosaic	0	0	****	275
823	Shrub	Mosaic	5.37196528785298e-101	5.4e-101	****	275
824	Grass	Shrub	0	0	****	276
825	Grass	Mosaic	0	0	****	276
826	Shrub	Mosaic	1.73849936237281e-107	1.7e-107	****	276
827	Grass	Shrub	0	0	****	277
828	Grass	Mosaic	0	0	****	277
829	Shrub	Mosaic	8.77960196369945e-113	8.8e-113	****	277
830	Grass	Shrub	0	0	****	278
831	Grass	Mosaic	0	0	****	278
832	Shrub	Mosaic	1.26829875179022e-96	1.3e-96	****	278
833	Grass	Shrub	0	0	****	279
834	Grass	Mosaic	0	0	****	279
835	Shrub	Mosaic	2.69102159710772e-95	2.7e-95	****	279
836	Grass	Shrub	0	0	****	280
837	Grass	Mosaic	0	0	****	280
838	Shrub	Mosaic	7.47108342182862e-107	7.5e-107	****	280
839	Grass	Shrub	0	0	****	281
840	Grass	Mosaic	0	0	****	281
841	Shrub	Mosaic	4.76924663553635e-103	4.8e-103	****	281
842	Grass	Shrub	0	0	****	282
843	Grass	Mosaic	0	0	****	282
844	Shrub	Mosaic	3.83123077189452e-101	3.8e-101	****	282
845	Grass	Shrub	0	0	****	283
846	Grass	Mosaic	0	0	****	283
847	Shrub	Mosaic	3.57097732229175e-94	3.6e-94	****	283
848	Grass	Shrub	0	0	****	284
849	Grass	Mosaic	0	0	****	284
850	Shrub	Mosaic	2.81776031974587e-93	2.8e-93	****	284
851	Grass	Shrub	0	0	****	285
852	Grass	Mosaic	0	0	****	285
853	Shrub	Mosaic	2.59373503726793e-104	2.6e-104	****	285
854	Grass	Shrub	0	0	****	286
855	Grass	Mosaic	0	0	****	286
856	Shrub	Mosaic	2.11397509955799e-104	2.1e-104	****	286
857	Grass	Shrub	0	0	****	287
858	Grass	Mosaic	0	0	****	287
859	Shrub	Mosaic	8.01014363432689e-110	8e-110	****	287
860	Grass	Shrub	0	0	****	288
861	Grass	Mosaic	0	0	****	288
862	Shrub	Mosaic	1.62030040540872e-104	1.6e-104	****	288
863	Grass	Shrub	0	0	****	289
864	Grass	Mosaic	0	0	****	289
865	Shrub	Mosaic	3.0107245251499e-99	3e-99	****	289
866	Grass	Shrub	0	0	****	290
867	Grass	Mosaic	0	0	****	290
868	Shrub	Mosaic	6.72130151124876e-103	6.7e-103	****	290
869	Grass	Shrub	0	0	****	291
870	Grass	Mosaic	0	0	****	291
871	Shrub	Mosaic	1.14687733124832e-106	1.1e-106	****	291
872	Grass	Shrub	0	0	****	292
873	Grass	Mosaic	0	0	****	292
874	Shrub	Mosaic	3.60028127623182e-102	3.6e-102	****	292
875	Grass	Shrub	0	0	****	293
876	Grass	Mosaic	0	0	****	293
877	Shrub	Mosaic	2.05519586986274e-96	2.1e-96	****	293
878	Grass	Shrub	0	0	****	294
879	Grass	Mosaic	0	0	****	294
880	Shrub	Mosaic	2.75916820847689e-111	2.8e-111	****	294
881	Grass	Shrub	0	0	****	295
882	Grass	Mosaic	0	0	****	295
883	Shrub	Mosaic	2.01574650708325e-103	2e-103	****	295
884	Grass	Shrub	0	0	****	296
885	Grass	Mosaic	0	0	****	296
886	Shrub	Mosaic	4.03202803516565e-114	4e-114	****	296
887	Grass	Shrub	0	0	****	297
888	Grass	Mosaic	0	0	****	297
889	Shrub	Mosaic	1.03924353318124e-100	1e-100	****	297
890	Grass	Shrub	0	0	****	298
891	Grass	Mosaic	0	0	****	298
892	Shrub	Mosaic	3.19752847140822e-109	3.2e-109	****	298
893	Grass	Shrub	0	0	****	299
894	Grass	Mosaic	0	0	****	299
895	Shrub	Mosaic	7.50218515745374e-117	7.5e-117	****	299
896	Grass	Shrub	0	0	****	300
897	Grass	Mosaic	0	0	****	300
898	Shrub	Mosaic	1.4143329530848e-102	1.4e-102	****	300
899	Grass	Shrub	0	0	****	301
900	Grass	Mosaic	0	0	****	301
901	Shrub	Mosaic	1.60768764396387e-95	1.6e-95	****	301
902	Grass	Shrub	0	0	****	302
903	Grass	Mosaic	0	0	****	302
904	Shrub	Mosaic	1.34705116970489e-110	1.3e-110	****	302
905	Grass	Shrub	0	0	****	303
906	Grass	Mosaic	0	0	****	303
907	Shrub	Mosaic	1.00317961792904e-103	1e-103	****	303
908	Grass	Shrub	0	0	****	304
909	Grass	Mosaic	0	0	****	304
910	Shrub	Mosaic	4.671058557712e-110	4.7e-110	****	304
911	Grass	Shrub	0	0	****	305
912	Grass	Mosaic	0	0	****	305
913	Shrub	Mosaic	8.12267117032504e-102	8.1e-102	****	305
914	Grass	Shrub	0	0	****	306
915	Grass	Mosaic	0	0	****	306
916	Shrub	Mosaic	2.53509474430696e-101	2.5e-101	****	306
917	Grass	Shrub	0	0	****	307
918	Grass	Mosaic	0	0	****	307
919	Shrub	Mosaic	8.13210970351555e-97	8.1e-97	****	307
920	Grass	Shrub	0	0	****	308
921	Grass	Mosaic	0	0	****	308
922	Shrub	Mosaic	3.68612462635032e-94	3.7e-94	****	308
923	Grass	Shrub	0	0	****	309
924	Grass	Mosaic	0	0	****	309
925	Shrub	Mosaic	1.05319371788836e-106	1.1e-106	****	309
926	Grass	Shrub	0	0	****	310
927	Grass	Mosaic	0	0	****	310
928	Shrub	Mosaic	5.99901495036617e-108	6e-108	****	310
929	Grass	Shrub	0	0	****	311
930	Grass	Mosaic	0	0	****	311
931	Shrub	Mosaic	1.04905089751416e-102	1e-102	****	311
932	Grass	Shrub	0	0	****	312
933	Grass	Mosaic	0	0	****	312
934	Shrub	Mosaic	6.27631461434248e-109	6.3e-109	****	312
935	Grass	Shrub	0	0	****	313
936	Grass	Mosaic	0	0	****	313
937	Shrub	Mosaic	1.77517522599671e-99	1.8e-99	****	313
938	Grass	Shrub	0	0	****	314
939	Grass	Mosaic	0	0	****	314
940	Shrub	Mosaic	5.60617922656398e-109	5.6e-109	****	314
941	Grass	Shrub	0	0	****	315
942	Grass	Mosaic	0	0	****	315
943	Shrub	Mosaic	1.2091770281653e-102	1.2e-102	****	315
944	Grass	Shrub	0	0	****	316
945	Grass	Mosaic	0	0	****	316
946	Shrub	Mosaic	1.95950233867245e-102	2e-102	****	316
947	Grass	Shrub	0	0	****	317
948	Grass	Mosaic	0	0	****	317
949	Shrub	Mosaic	8.70615085642552e-97	8.7e-97	****	317
950	Grass	Shrub	0	0	****	318
951	Grass	Mosaic	0	0	****	318
952	Shrub	Mosaic	4.48866172170465e-102	4.5e-102	****	318
953	Grass	Shrub	0	0	****	319
954	Grass	Mosaic	0	0	****	319
955	Shrub	Mosaic	4.90055487241334e-103	4.9e-103	****	319
956	Grass	Shrub	0	0	****	320
957	Grass	Mosaic	0	0	****	320
958	Shrub	Mosaic	3.85822333260646e-108	3.9e-108	****	320
959	Grass	Shrub	0	0	****	321
960	Grass	Mosaic	0	0	****	321
961	Shrub	Mosaic	1.25258762800931e-106	1.3e-106	****	321
962	Grass	Shrub	0	0	****	322
963	Grass	Mosaic	0	0	****	322
964	Shrub	Mosaic	6.37226521740669e-107	6.4e-107	****	322
965	Grass	Shrub	0	0	****	323
966	Grass	Mosaic	0	0	****	323
967	Shrub	Mosaic	5.91531294248985e-100	5.9e-100	****	323
968	Grass	Shrub	0	0	****	324
969	Grass	Mosaic	0	0	****	324
970	Shrub	Mosaic	4.97276125079572e-104	5e-104	****	324
971	Grass	Shrub	0	0	****	325
972	Grass	Mosaic	0	0	****	325
973	Shrub	Mosaic	2.83439653092118e-113	2.8e-113	****	325
974	Grass	Shrub	0	0	****	326
975	Grass	Mosaic	0	0	****	326
976	Shrub	Mosaic	2.44826867628955e-97	2.4e-97	****	326
977	Grass	Shrub	0	0	****	327
978	Grass	Mosaic	0	0	****	327
979	Shrub	Mosaic	1.70948945999496e-103	1.7e-103	****	327
980	Grass	Shrub	0	0	****	328
981	Grass	Mosaic	0	0	****	328
982	Shrub	Mosaic	4.11121428005697e-104	4.1e-104	****	328
983	Grass	Shrub	0	0	****	329
984	Grass	Mosaic	0	0	****	329
985	Shrub	Mosaic	9.31965038044651e-101	9.3e-101	****	329
986	Grass	Shrub	0	0	****	330
987	Grass	Mosaic	0	0	****	330
988	Shrub	Mosaic	1.64606411952913e-97	1.6e-97	****	330
989	Grass	Shrub	0	0	****	331
990	Grass	Mosaic	0	0	****	331
991	Shrub	Mosaic	4.16758856862177e-110	4.2e-110	****	331
992	Grass	Shrub	0	0	****	332
993	Grass	Mosaic	0	0	****	332
994	Shrub	Mosaic	2.95645673382212e-101	3e-101	****	332
995	Grass	Shrub	0	0	****	333
996	Grass	Mosaic	0	0	****	333
997	Shrub	Mosaic	1.12865748679716e-104	1.1e-104	****	333
998	Grass	Shrub	0	0	****	334
999	Grass	Mosaic	0	0	****	334
1000	Shrub	Mosaic	1.51514475854405e-109	1.5e-109	****	334
1001	Grass	Shrub	0	0	****	335
1002	Grass	Mosaic	0	0	****	335
1003	Shrub	Mosaic	7.97088167151266e-105	8e-105	****	335
1004	Grass	Shrub	0	0	****	336
1005	Grass	Mosaic	0	0	****	336
1006	Shrub	Mosaic	1.0428540211837e-101	1e-101	****	336
1007	Grass	Shrub	0	0	****	337
1008	Grass	Mosaic	0	0	****	337
1009	Shrub	Mosaic	2.44633664458901e-110	2.4e-110	****	337
1010	Grass	Shrub	0	0	****	338
1011	Grass	Mosaic	0	0	****	338
1012	Shrub	Mosaic	1.13619978174493e-97	1.1e-97	****	338
1013	Grass	Shrub	0	0	****	339
1014	Grass	Mosaic	0	0	****	339
1015	Shrub	Mosaic	3.99244422162068e-108	4e-108	****	339
1016	Grass	Shrub	0	0	****	340
1017	Grass	Mosaic	0	0	****	340
1018	Shrub	Mosaic	1.13480128783375e-106	1.1e-106	****	340
1019	Grass	Shrub	0	0	****	341
1020	Grass	Mosaic	0	0	****	341
1021	Shrub	Mosaic	2.17249651022134e-107	2.2e-107	****	341
1022	Grass	Shrub	0	0	****	342
1023	Grass	Mosaic	0	0	****	342
1024	Shrub	Mosaic	4.88857024386281e-101	4.9e-101	****	342
1025	Grass	Shrub	0	0	****	343
1026	Grass	Mosaic	0	0	****	343
1027	Shrub	Mosaic	4.00930895627043e-101	4e-101	****	343
1028	Grass	Shrub	0	0	****	344
1029	Grass	Mosaic	0	0	****	344
1030	Shrub	Mosaic	1.81816538697931e-104	1.8e-104	****	344
1031	Grass	Shrub	0	0	****	345
1032	Grass	Mosaic	0	0	****	345
1033	Shrub	Mosaic	1.26476060930872e-100	1.3e-100	****	345
1034	Grass	Shrub	0	0	****	346
1035	Grass	Mosaic	0	0	****	346
1036	Shrub	Mosaic	8.34210645275651e-112	8.3e-112	****	346
1037	Grass	Shrub	0	0	****	347
1038	Grass	Mosaic	0	0	****	347
1039	Shrub	Mosaic	9.25427546506815e-108	9.3e-108	****	347
1040	Grass	Shrub	0	0	****	348
1041	Grass	Mosaic	0	0	****	348
1042	Shrub	Mosaic	3.69511149847566e-102	3.7e-102	****	348
1043	Grass	Shrub	0	0	****	349
1044	Grass	Mosaic	0	0	****	349
1045	Shrub	Mosaic	9.35021981072917e-110	9.4e-110	****	349
1046	Grass	Shrub	0	0	****	350
1047	Grass	Mosaic	0	0	****	350
1048	Shrub	Mosaic	1.48632775543859e-100	1.5e-100	****	350
1049	Grass	Shrub	0	0	****	351
1050	Grass	Mosaic	0	0	****	351
1051	Shrub	Mosaic	2.28254856423155e-111	2.3e-111	****	351
1052	Grass	Shrub	0	0	****	352
1053	Grass	Mosaic	0	0	****	352
1054	Shrub	Mosaic	1.91967701340449e-107	1.9e-107	****	352
1055	Grass	Shrub	0	0	****	353
1056	Grass	Mosaic	0	0	****	353
1057	Shrub	Mosaic	4.25825187704517e-113	4.3e-113	****	353
1058	Grass	Shrub	0	0	****	354
1059	Grass	Mosaic	0	0	****	354
1060	Shrub	Mosaic	7.67329103817185e-104	7.7e-104	****	354
1061	Grass	Shrub	0	0	****	355
1062	Grass	Mosaic	0	0	****	355
1063	Shrub	Mosaic	8.68046996525973e-105	8.7e-105	****	355
1064	Grass	Shrub	0	0	****	356
1065	Grass	Mosaic	0	0	****	356
1066	Shrub	Mosaic	2.87997146374614e-110	2.9e-110	****	356
1067	Grass	Shrub	0	0	****	357
1068	Grass	Mosaic	0	0	****	357
1069	Shrub	Mosaic	2.67565634128302e-116	2.7e-116	****	357
1070	Grass	Shrub	0	0	****	358
1071	Grass	Mosaic	0	0	****	358
1072	Shrub	Mosaic	3.29186089138129e-102	3.3e-102	****	358
1073	Grass	Shrub	0	0	****	359
1074	Grass	Mosaic	0	0	****	359
1075	Shrub	Mosaic	9.65854893376311e-105	9.7e-105	****	359
1076	Grass	Shrub	0	0	****	360
1077	Grass	Mosaic	0	0	****	360
1078	Shrub	Mosaic	6.99729632241869e-102	7e-102	****	360
1079	Grass	Shrub	0	0	****	361
1080	Grass	Mosaic	0	0	****	361
1081	Shrub	Mosaic	2.70364256985908e-108	2.7e-108	****	361
1082	Grass	Shrub	0	0	****	362
1083	Grass	Mosaic	0	0	****	362
1084	Shrub	Mosaic	1.07513151518918e-112	1.1e-112	****	362
1085	Grass	Shrub	0	0	****	363
1086	Grass	Mosaic	0	0	****	363
1087	Shrub	Mosaic	4.26186010951277e-107	4.3e-107	****	363
1088	Grass	Shrub	0	0	****	364
1089	Grass	Mosaic	0	0	****	364
1090	Shrub	Mosaic	8.1730649932488e-108	8.2e-108	****	364
1091	Grass	Shrub	0	0	****	365
1092	Grass	Mosaic	0	0	****	365
1093	Shrub	Mosaic	1.79893814109696e-110	1.8e-110	****	365
1094	Grass	Shrub	0	0	****	366
1095	Grass	Mosaic	0	0	****	366
1096	Shrub	Mosaic	1.18364855984337e-99	1.2e-99	****	366
1097	Grass	Shrub	0	0	****	367
1098	Grass	Mosaic	0	0	****	367
1099	Shrub	Mosaic	8.99645394658958e-102	9e-102	****	367
1100	Grass	Shrub	0	0	****	368
1101	Grass	Mosaic	0	0	****	368
1102	Shrub	Mosaic	3.05844966263474e-109	3.1e-109	****	368
1103	Grass	Shrub	0	0	****	369
1104	Grass	Mosaic	0	0	****	369
1105	Shrub	Mosaic	2.20682029680745e-109	2.2e-109	****	369
1106	Grass	Shrub	0	0	****	370
1107	Grass	Mosaic	0	0	****	370
1108	Shrub	Mosaic	1.64187485472315e-99	1.6e-99	****	370
1109	Grass	Shrub	0	0	****	371
1110	Grass	Mosaic	0	0	****	371
1111	Shrub	Mosaic	1.12716664953614e-107	1.1e-107	****	371
1112	Grass	Shrub	0	0	****	372
1113	Grass	Mosaic	0	0	****	372
1114	Shrub	Mosaic	4.79410434276234e-108	4.8e-108	****	372
1115	Grass	Shrub	0	0	****	373
1116	Grass	Mosaic	0	0	****	373
1117	Shrub	Mosaic	5.06774534330515e-116	5.1e-116	****	373
1118	Grass	Shrub	0	0	****	374
1119	Grass	Mosaic	0	0	****	374
1120	Shrub	Mosaic	1.98082184847697e-112	2e-112	****	374
1121	Grass	Shrub	0	0	****	375
1122	Grass	Mosaic	0	0	****	375
1123	Shrub	Mosaic	2.26806873313377e-93	2.3e-93	****	375
1124	Grass	Shrub	0	0	****	376
1125	Grass	Mosaic	0	0	****	376
1126	Shrub	Mosaic	8.68663211605723e-95	8.7e-95	****	376
1127	Grass	Shrub	0	0	****	377
1128	Grass	Mosaic	0	0	****	377
1129	Shrub	Mosaic	2.17596619555666e-108	2.2e-108	****	377
1130	Grass	Shrub	0	0	****	378
1131	Grass	Mosaic	0	0	****	378
1132	Shrub	Mosaic	1.89464734910941e-101	1.9e-101	****	378
1133	Grass	Shrub	0	0	****	379
1134	Grass	Mosaic	0	0	****	379
1135	Shrub	Mosaic	2.25348449225003e-108	2.3e-108	****	379
1136	Grass	Shrub	0	0	****	380
1137	Grass	Mosaic	0	0	****	380
1138	Shrub	Mosaic	1.15483207454832e-114	1.2e-114	****	380
1139	Grass	Shrub	0	0	****	381
1140	Grass	Mosaic	0	0	****	381
1141	Shrub	Mosaic	3.68961057991931e-102	3.7e-102	****	381
1142	Grass	Shrub	0	0	****	382
1143	Grass	Mosaic	0	0	****	382
1144	Shrub	Mosaic	1.99939929801326e-100	2e-100	****	382
1145	Grass	Shrub	0	0	****	383
1146	Grass	Mosaic	0	0	****	383
1147	Shrub	Mosaic	1.51516359303864e-105	1.5e-105	****	383
1148	Grass	Shrub	0	0	****	384
1149	Grass	Mosaic	0	0	****	384
1150	Shrub	Mosaic	1.03006541282583e-101	1e-101	****	384
1151	Grass	Shrub	0	0	****	385
1152	Grass	Mosaic	0	0	****	385
1153	Shrub	Mosaic	1.15483783229929e-107	1.2e-107	****	385
1154	Grass	Shrub	0	0	****	386
1155	Grass	Mosaic	0	0	****	386
1156	Shrub	Mosaic	2.02711259070318e-103	2e-103	****	386
1157	Grass	Shrub	0	0	****	387
1158	Grass	Mosaic	0	0	****	387
1159	Shrub	Mosaic	7.14445058609001e-100	7.1e-100	****	387
1160	Grass	Shrub	0	0	****	388
1161	Grass	Mosaic	0	0	****	388
1162	Shrub	Mosaic	2.32927134303645e-107	2.3e-107	****	388
1163	Grass	Shrub	0	0	****	389
1164	Grass	Mosaic	0	0	****	389
1165	Shrub	Mosaic	8.15772566642991e-105	8.2e-105	****	389
1166	Grass	Shrub	0	0	****	390
1167	Grass	Mosaic	0	0	****	390
1168	Shrub	Mosaic	9.5895684852803e-108	9.6e-108	****	390
1169	Grass	Shrub	0	0	****	391
1170	Grass	Mosaic	0	0	****	391
1171	Shrub	Mosaic	1.09219467221427e-100	1.1e-100	****	391
1172	Grass	Shrub	0	0	****	392
1173	Grass	Mosaic	0	0	****	392
1174	Shrub	Mosaic	3.1201264830379e-102	3.1e-102	****	392
1175	Grass	Shrub	0	0	****	393
1176	Grass	Mosaic	0	0	****	393
1177	Shrub	Mosaic	1.32982406176879e-106	1.3e-106	****	393
1178	Grass	Shrub	0	0	****	394
1179	Grass	Mosaic	0	0	****	394
1180	Shrub	Mosaic	2.0120578847991e-107	2e-107	****	394
1181	Grass	Shrub	0	0	****	395
1182	Grass	Mosaic	0	0	****	395
1183	Shrub	Mosaic	1.76989200501909e-97	1.8e-97	****	395
1184	Grass	Shrub	0	0	****	396
1185	Grass	Mosaic	0	0	****	396
1186	Shrub	Mosaic	6.28140305468596e-104	6.3e-104	****	396
1187	Grass	Shrub	0	0	****	397
1188	Grass	Mosaic	0	0	****	397
1189	Shrub	Mosaic	2.90116561324093e-108	2.9e-108	****	397
1190	Grass	Shrub	0	0	****	398
1191	Grass	Mosaic	0	0	****	398
1192	Shrub	Mosaic	1.19931796834394e-101	1.2e-101	****	398
1193	Grass	Shrub	0	0	****	399
1194	Grass	Mosaic	0	0	****	399
1195	Shrub	Mosaic	2.21815475927808e-101	2.2e-101	****	399
1196	Grass	Shrub	0	0	****	400
1197	Grass	Mosaic	0	0	****	400
1198	Shrub	Mosaic	1.67353788965546e-104	1.7e-104	****	400
1199	Grass	Shrub	0	0	****	401
1200	Grass	Mosaic	0	0	****	401
1201	Shrub	Mosaic	1.27626042870665e-110	1.3e-110	****	401
1202	Grass	Shrub	0	0	****	402
1203	Grass	Mosaic	0	0	****	402
1204	Shrub	Mosaic	9.68597632687051e-118	9.7e-118	****	402
1205	Grass	Shrub	0	0	****	403
1206	Grass	Mosaic	0	0	****	403
1207	Shrub	Mosaic	7.14012165930482e-106	7.1e-106	****	403
1208	Grass	Shrub	0	0	****	404
1209	Grass	Mosaic	0	0	****	404
1210	Shrub	Mosaic	4.14669866024091e-107	4.1e-107	****	404
1211	Grass	Shrub	0	0	****	405
1212	Grass	Mosaic	0	0	****	405
1213	Shrub	Mosaic	7.23163750166258e-101	7.2e-101	****	405
1214	Grass	Shrub	0	0	****	406
1215	Grass	Mosaic	0	0	****	406
1216	Shrub	Mosaic	1.85594982926845e-104	1.9e-104	****	406
1217	Grass	Shrub	0	0	****	407
1218	Grass	Mosaic	0	0	****	407
1219	Shrub	Mosaic	1.71227982200282e-105	1.7e-105	****	407
1220	Grass	Shrub	0	0	****	408
1221	Grass	Mosaic	0	0	****	408
1222	Shrub	Mosaic	7.95566980673568e-116	8e-116	****	408
1223	Grass	Shrub	0	0	****	409
1224	Grass	Mosaic	0	0	****	409
1225	Shrub	Mosaic	1.45546039432451e-102	1.5e-102	****	409
1226	Grass	Shrub	0	0	****	410
1227	Grass	Mosaic	0	0	****	410
1228	Shrub	Mosaic	8.02884065364132e-101	8e-101	****	410
1229	Grass	Shrub	0	0	****	411
1230	Grass	Mosaic	0	0	****	411
1231	Shrub	Mosaic	3.24218662865105e-110	3.2e-110	****	411
1232	Grass	Shrub	0	0	****	412
1233	Grass	Mosaic	0	0	****	412
1234	Shrub	Mosaic	7.3481469403355e-115	7.3e-115	****	412
1235	Grass	Shrub	0	0	****	413
1236	Grass	Mosaic	0	0	****	413
1237	Shrub	Mosaic	4.19278956254108e-106	4.2e-106	****	413
1238	Grass	Shrub	0	0	****	414
1239	Grass	Mosaic	0	0	****	414
1240	Shrub	Mosaic	1.59157562086106e-112	1.6e-112	****	414
1241	Grass	Shrub	0	0	****	415
1242	Grass	Mosaic	0	0	****	415
1243	Shrub	Mosaic	1.01051338933186e-111	1e-111	****	415
1244	Grass	Shrub	0	0	****	416
1245	Grass	Mosaic	0	0	****	416
1246	Shrub	Mosaic	2.97943501917604e-106	3e-106	****	416
1247	Grass	Shrub	0	0	****	417
1248	Grass	Mosaic	0	0	****	417
1249	Shrub	Mosaic	7.22203086335385e-105	7.2e-105	****	417
1250	Grass	Shrub	0	0	****	418
1251	Grass	Mosaic	0	0	****	418
1252	Shrub	Mosaic	2.23683690709803e-107	2.2e-107	****	418
1253	Grass	Shrub	0	0	****	419
1254	Grass	Mosaic	0	0	****	419
1255	Shrub	Mosaic	4.81854022764215e-104	4.8e-104	****	419
1256	Grass	Shrub	0	0	****	420
1257	Grass	Mosaic	0	0	****	420
1258	Shrub	Mosaic	7.41209486342341e-101	7.4e-101	****	420
1259	Grass	Shrub	0	0	****	421
1260	Grass	Mosaic	0	0	****	421
1261	Shrub	Mosaic	3.15809554978115e-109	3.2e-109	****	421
1262	Grass	Shrub	0	0	****	422
1263	Grass	Mosaic	0	0	****	422
1264	Shrub	Mosaic	1.57351968835499e-105	1.6e-105	****	422
1265	Grass	Shrub	0	0	****	423
1266	Grass	Mosaic	0	0	****	423
1267	Shrub	Mosaic	3.16467450279375e-105	3.2e-105	****	423
1268	Grass	Shrub	0	0	****	424
1269	Grass	Mosaic	0	0	****	424
1270	Shrub	Mosaic	1.84999962687975e-111	1.8e-111	****	424
1271	Grass	Shrub	0	0	****	425
1272	Grass	Mosaic	0	0	****	425
1273	Shrub	Mosaic	3.14317186144115e-106	3.1e-106	****	425
1274	Grass	Shrub	0	0	****	426
1275	Grass	Mosaic	0	0	****	426
1276	Shrub	Mosaic	2.31566781219366e-116	2.3e-116	****	426
1277	Grass	Shrub	0	0	****	427
1278	Grass	Mosaic	0	0	****	427
1279	Shrub	Mosaic	9.72386217267357e-111	9.7e-111	****	427
1280	Grass	Shrub	0	0	****	428
1281	Grass	Mosaic	0	0	****	428
1282	Shrub	Mosaic	1.55628045600766e-103	1.6e-103	****	428
1283	Grass	Shrub	0	0	****	429
1284	Grass	Mosaic	0	0	****	429
1285	Shrub	Mosaic	4.46958227297126e-105	4.5e-105	****	429
1286	Grass	Shrub	0	0	****	430
1287	Grass	Mosaic	0	0	****	430
1288	Shrub	Mosaic	2.88643749856078e-109	2.9e-109	****	430
1289	Grass	Shrub	0	0	****	431
1290	Grass	Mosaic	0	0	****	431
1291	Shrub	Mosaic	1.02427281236628e-107	1e-107	****	431
1292	Grass	Shrub	0	0	****	432
1293	Grass	Mosaic	0	0	****	432
1294	Shrub	Mosaic	3.48111001388161e-97	3.5e-97	****	432
1295	Grass	Shrub	0	0	****	433
1296	Grass	Mosaic	0	0	****	433
1297	Shrub	Mosaic	3.11810661154264e-107	3.1e-107	****	433
1298	Grass	Shrub	0	0	****	434
1299	Grass	Mosaic	0	0	****	434
1300	Shrub	Mosaic	1.29369747886272e-105	1.3e-105	****	434
1301	Grass	Shrub	0	0	****	435
1302	Grass	Mosaic	0	0	****	435
1303	Shrub	Mosaic	3.93127939504719e-115	3.9e-115	****	435
1304	Grass	Shrub	0	0	****	436
1305	Grass	Mosaic	0	0	****	436
1306	Shrub	Mosaic	1.28533499273353e-106	1.3e-106	****	436
1307	Grass	Shrub	0	0	****	437
1308	Grass	Mosaic	0	0	****	437
1309	Shrub	Mosaic	3.07656538625008e-101	3.1e-101	****	437
1310	Grass	Shrub	0	0	****	438
1311	Grass	Mosaic	0	0	****	438
1312	Shrub	Mosaic	1.92099574172107e-110	1.9e-110	****	438
1313	Grass	Shrub	0	0	****	439
1314	Grass	Mosaic	0	0	****	439
1315	Shrub	Mosaic	3.82204958475094e-115	3.8e-115	****	439
1316	Grass	Shrub	0	0	****	440
1317	Grass	Mosaic	0	0	****	440
1318	Shrub	Mosaic	1.24748240696845e-111	1.2e-111	****	440
1319	Grass	Shrub	0	0	****	441
1320	Grass	Mosaic	0	0	****	441
1321	Shrub	Mosaic	6.55330997352793e-110	6.6e-110	****	441
1322	Grass	Shrub	0	0	****	442
1323	Grass	Mosaic	0	0	****	442
1324	Shrub	Mosaic	7.56405110599105e-102	7.6e-102	****	442
1325	Grass	Shrub	0	0	****	443
1326	Grass	Mosaic	0	0	****	443
1327	Shrub	Mosaic	1.90304171471029e-109	1.9e-109	****	443
1328	Grass	Shrub	0	0	****	444
1329	Grass	Mosaic	0	0	****	444
1330	Shrub	Mosaic	2.05868459056892e-113	2.1e-113	****	444
1331	Grass	Shrub	0	0	****	445
1332	Grass	Mosaic	0	0	****	445
1333	Shrub	Mosaic	9.07907286125543e-114	9.1e-114	****	445
1334	Grass	Shrub	0	0	****	446
1335	Grass	Mosaic	0	0	****	446
1336	Shrub	Mosaic	4.87693492600785e-109	4.9e-109	****	446
1337	Grass	Shrub	0	0	****	447
1338	Grass	Mosaic	0	0	****	447
1339	Shrub	Mosaic	2.50331996213038e-101	2.5e-101	****	447
1340	Grass	Shrub	0	0	****	448
1341	Grass	Mosaic	0	0	****	448
1342	Shrub	Mosaic	5.75467044826009e-107	5.8e-107	****	448
1343	Grass	Shrub	0	0	****	449
1344	Grass	Mosaic	0	0	****	449
1345	Shrub	Mosaic	1.98766602094567e-106	2e-106	****	449
1346	Grass	Shrub	0	0	****	450
1347	Grass	Mosaic	0	0	****	450
1348	Shrub	Mosaic	1.08124291093223e-104	1.1e-104	****	450
1349	Grass	Shrub	0	0	****	451
1350	Grass	Mosaic	0	0	****	451
1351	Shrub	Mosaic	1.69613712547926e-104	1.7e-104	****	451
1352	Grass	Shrub	0	0	****	452
1353	Grass	Mosaic	0	0	****	452
1354	Shrub	Mosaic	1.98184112091733e-107	2e-107	****	452
1355	Grass	Shrub	0	0	****	453
1356	Grass	Mosaic	0	0	****	453
1357	Shrub	Mosaic	1.68038227975948e-103	1.7e-103	****	453
1358	Grass	Shrub	0	0	****	454
1359	Grass	Mosaic	0	0	****	454
1360	Shrub	Mosaic	3.15626844700144e-100	3.2e-100	****	454
1361	Grass	Shrub	0	0	****	455
1362	Grass	Mosaic	0	0	****	455
1363	Shrub	Mosaic	6.99088624225868e-103	7e-103	****	455
1364	Grass	Shrub	0	0	****	456
1365	Grass	Mosaic	0	0	****	456
1366	Shrub	Mosaic	1.12300126592375e-113	1.1e-113	****	456
1367	Grass	Shrub	0	0	****	457
1368	Grass	Mosaic	0	0	****	457
1369	Shrub	Mosaic	1.07996061887429e-105	1.1e-105	****	457
1370	Grass	Shrub	0	0	****	458
1371	Grass	Mosaic	0	0	****	458
1372	Shrub	Mosaic	9.64033579909154e-105	9.6e-105	****	458
1373	Grass	Shrub	0	0	****	459
1374	Grass	Mosaic	0	0	****	459
1375	Shrub	Mosaic	6.49404731288597e-103	6.5e-103	****	459
1376	Grass	Shrub	0	0	****	460
1377	Grass	Mosaic	0	0	****	460
1378	Shrub	Mosaic	1.10505154332382e-109	1.1e-109	****	460
1379	Grass	Shrub	0	0	****	461
1380	Grass	Mosaic	0	0	****	461
1381	Shrub	Mosaic	9.06679995981511e-115	9.1e-115	****	461
1382	Grass	Shrub	0	0	****	462
1383	Grass	Mosaic	0	0	****	462
1384	Shrub	Mosaic	6.70850508193964e-114	6.7e-114	****	462
1385	Grass	Shrub	0	0	****	463
1386	Grass	Mosaic	0	0	****	463
1387	Shrub	Mosaic	7.21171969482234e-111	7.2e-111	****	463
1388	Grass	Shrub	0	0	****	464
1389	Grass	Mosaic	0	0	****	464
1390	Shrub	Mosaic	9.97364528231638e-112	1e-111	****	464
1391	Grass	Shrub	0	0	****	465
1392	Grass	Mosaic	0	0	****	465
1393	Shrub	Mosaic	1.82166885419803e-110	1.8e-110	****	465
1394	Grass	Shrub	0	0	****	466
1395	Grass	Mosaic	0	0	****	466
1396	Shrub	Mosaic	2.93861542637159e-94	2.9e-94	****	466
1397	Grass	Shrub	0	0	****	467
1398	Grass	Mosaic	0	0	****	467
1399	Shrub	Mosaic	3.80465768933557e-99	3.8e-99	****	467
1400	Grass	Shrub	0	0	****	468
1401	Grass	Mosaic	0	0	****	468
1402	Shrub	Mosaic	4.87629004292249e-113	4.9e-113	****	468
1403	Grass	Shrub	0	0	****	469
1404	Grass	Mosaic	0	0	****	469
1405	Shrub	Mosaic	2.02680873402057e-104	2e-104	****	469
1406	Grass	Shrub	0	0	****	470
1407	Grass	Mosaic	0	0	****	470
1408	Shrub	Mosaic	1.91530698799512e-105	1.9e-105	****	470
1409	Grass	Shrub	0	0	****	471
1410	Grass	Mosaic	0	0	****	471
1411	Shrub	Mosaic	1.53876004199876e-108	1.5e-108	****	471
1412	Grass	Shrub	0	0	****	472
1413	Grass	Mosaic	0	0	****	472
1414	Shrub	Mosaic	1.74368086772849e-105	1.7e-105	****	472
1415	Grass	Shrub	0	0	****	473
1416	Grass	Mosaic	0	0	****	473
1417	Shrub	Mosaic	1.96974997434789e-115	2e-115	****	473
1418	Grass	Shrub	0	0	****	474
1419	Grass	Mosaic	0	0	****	474
1420	Shrub	Mosaic	5.04647069934822e-111	5e-111	****	474
1421	Grass	Shrub	0	0	****	475
1422	Grass	Mosaic	0	0	****	475
1423	Shrub	Mosaic	6.04229633249649e-111	6e-111	****	475
1424	Grass	Shrub	0	0	****	476
1425	Grass	Mosaic	0	0	****	476
1426	Shrub	Mosaic	1.56949263716152e-96	1.6e-96	****	476
1427	Grass	Shrub	0	0	****	477
1428	Grass	Mosaic	0	0	****	477
1429	Shrub	Mosaic	1.62128079430935e-113	1.6e-113	****	477
1430	Grass	Shrub	0	0	****	478
1431	Grass	Mosaic	0	0	****	478
1432	Shrub	Mosaic	3.3540090292533e-110	3.4e-110	****	478
1433	Grass	Shrub	0	0	****	479
1434	Grass	Mosaic	0	0	****	479
1435	Shrub	Mosaic	5.0196648040721e-114	5e-114	****	479
1436	Grass	Shrub	0	0	****	480
1437	Grass	Mosaic	0	0	****	480
1438	Shrub	Mosaic	2.689455252942e-100	2.7e-100	****	480
1439	Grass	Shrub	0	0	****	481
1440	Grass	Mosaic	0	0	****	481
1441	Shrub	Mosaic	2.26387717633958e-109	2.3e-109	****	481
1442	Grass	Shrub	0	0	****	482
1443	Grass	Mosaic	0	0	****	482
1444	Shrub	Mosaic	7.24011192767322e-107	7.2e-107	****	482
1445	Grass	Shrub	0	0	****	483
1446	Grass	Mosaic	0	0	****	483
1447	Shrub	Mosaic	3.07546853972988e-109	3.1e-109	****	483
1448	Grass	Shrub	0	0	****	484
1449	Grass	Mosaic	0	0	****	484
1450	Shrub	Mosaic	3.16270161423818e-107	3.2e-107	****	484
1451	Grass	Shrub	0	0	****	485
1452	Grass	Mosaic	0	0	****	485
1453	Shrub	Mosaic	6.70110345808772e-109	6.7e-109	****	485
1454	Grass	Shrub	0	0	****	486
1455	Grass	Mosaic	0	0	****	486
1456	Shrub	Mosaic	1.92867675871509e-103	1.9e-103	****	486
1457	Grass	Shrub	0	0	****	487
1458	Grass	Mosaic	0	0	****	487
1459	Shrub	Mosaic	4.89751876514482e-110	4.9e-110	****	487
1460	Grass	Shrub	0	0	****	488
1461	Grass	Mosaic	0	0	****	488
1462	Shrub	Mosaic	5.05417445503337e-104	5.1e-104	****	488
1463	Grass	Shrub	0	0	****	489
1464	Grass	Mosaic	0	0	****	489
1465	Shrub	Mosaic	1.70767934016264e-108	1.7e-108	****	489
1466	Grass	Shrub	0	0	****	490
1467	Grass	Mosaic	0	0	****	490
1468	Shrub	Mosaic	3.20910230880446e-108	3.2e-108	****	490
1469	Grass	Shrub	0	0	****	491
1470	Grass	Mosaic	0	0	****	491
1471	Shrub	Mosaic	1.933498632689e-111	1.9e-111	****	491
1472	Grass	Shrub	0	0	****	492
1473	Grass	Mosaic	0	0	****	492
1474	Shrub	Mosaic	5.02220169921937e-119	5e-119	****	492
1475	Grass	Shrub	0	0	****	493
1476	Grass	Mosaic	0	0	****	493
1477	Shrub	Mosaic	1.68148334902989e-106	1.7e-106	****	493
1478	Grass	Shrub	0	0	****	494
1479	Grass	Mosaic	0	0	****	494
1480	Shrub	Mosaic	1.56377721972516e-114	1.6e-114	****	494
1481	Grass	Shrub	0	0	****	495
1482	Grass	Mosaic	0	0	****	495
1483	Shrub	Mosaic	3.61608816908569e-116	3.6e-116	****	495
1484	Grass	Shrub	0	0	****	496
1485	Grass	Mosaic	0	0	****	496
1486	Shrub	Mosaic	1.55740352732541e-102	1.6e-102	****	496
1487	Grass	Shrub	0	0	****	497
1488	Grass	Mosaic	0	0	****	497
1489	Shrub	Mosaic	3.38089209820607e-105	3.4e-105	****	497
1490	Grass	Shrub	0	0	****	498
1491	Grass	Mosaic	0	0	****	498
1492	Shrub	Mosaic	8.99310684373292e-108	9e-108	****	498
1493	Grass	Shrub	0	0	****	499
1494	Grass	Mosaic	0	0	****	499
1495	Shrub	Mosaic	1.56362883891767e-106	1.6e-106	****	499
1496	Grass	Shrub	0	0	****	500
1497	Grass	Mosaic	0	0	****	500
1498	Shrub	Mosaic	1.83436589514121e-111	1.8e-111	****	500
1499	Grass	Shrub	0	0	****	501
1500	Grass	Mosaic	0	0	****	501
1501	Shrub	Mosaic	6.15119572765125e-110	6.2e-110	****	501
1502	Grass	Shrub	0	0	****	502
1503	Grass	Mosaic	0	0	****	502
1504	Shrub	Mosaic	1.73252069599751e-106	1.7e-106	****	502
1505	Grass	Shrub	0	0	****	503
1506	Grass	Mosaic	0	0	****	503
1507	Shrub	Mosaic	6.47606422743569e-105	6.5e-105	****	503
1508	Grass	Shrub	0	0	****	504
1509	Grass	Mosaic	0	0	****	504
1510	Shrub	Mosaic	9.57034527389001e-115	9.6e-115	****	504
1511	Grass	Shrub	0	0	****	505
1512	Grass	Mosaic	0	0	****	505
1513	Shrub	Mosaic	1.02166146587678e-110	1e-110	****	505
1514	Grass	Shrub	0	0	****	506
1515	Grass	Mosaic	0	0	****	506
1516	Shrub	Mosaic	1.07998673632821e-111	1.1e-111	****	506
1517	Grass	Shrub	0	0	****	507
1518	Grass	Mosaic	0	0	****	507
1519	Shrub	Mosaic	1.14468541885008e-105	1.1e-105	****	507
1520	Grass	Shrub	0	0	****	508
1521	Grass	Mosaic	0	0	****	508
1522	Shrub	Mosaic	3.98272013061592e-109	4e-109	****	508
1523	Grass	Shrub	0	0	****	509
1524	Grass	Mosaic	0	0	****	509
1525	Shrub	Mosaic	2.09772429156847e-108	2.1e-108	****	509
1526	Grass	Shrub	0	0	****	510
1527	Grass	Mosaic	0	0	****	510
1528	Shrub	Mosaic	3.62340010765334e-104	3.6e-104	****	510
1529	Grass	Shrub	0	0	****	511
1530	Grass	Mosaic	0	0	****	511
1531	Shrub	Mosaic	1.39205738934079e-117	1.4e-117	****	511
1532	Grass	Shrub	0	0	****	512
1533	Grass	Mosaic	0	0	****	512
1534	Shrub	Mosaic	3.51192774941789e-107	3.5e-107	****	512
1535	Grass	Shrub	0	0	****	513
1536	Grass	Mosaic	0	0	****	513
1537	Shrub	Mosaic	3.45984994712302e-102	3.5e-102	****	513
1538	Grass	Shrub	0	0	****	514
1539	Grass	Mosaic	0	0	****	514
1540	Shrub	Mosaic	4.98046516429864e-117	5e-117	****	514
1541	Grass	Shrub	0	0	****	515
1542	Grass	Mosaic	0	0	****	515
1543	Shrub	Mosaic	9.05927176513999e-106	9.1e-106	****	515
1544	Grass	Shrub	0	0	****	516
1545	Grass	Mosaic	0	0	****	516
1546	Shrub	Mosaic	1.00528903767696e-103	1e-103	****	516
1547	Grass	Shrub	0	0	****	517
1548	Grass	Mosaic	0	0	****	517
1549	Shrub	Mosaic	1.80476874356293e-108	1.8e-108	****	517
1550	Grass	Shrub	0	0	****	518
1551	Grass	Mosaic	0	0	****	518
1552	Shrub	Mosaic	2.77667862494516e-114	2.8e-114	****	518
1553	Grass	Shrub	0	0	****	519
1554	Grass	Mosaic	0	0	****	519
1555	Shrub	Mosaic	2.98597237730868e-103	3e-103	****	519
1556	Grass	Shrub	0	0	****	520
1557	Grass	Mosaic	0	0	****	520
1558	Shrub	Mosaic	4.0429894524785e-115	4e-115	****	520
1559	Grass	Shrub	0	0	****	521
1560	Grass	Mosaic	0	0	****	521
1561	Shrub	Mosaic	1.75934276255129e-113	1.8e-113	****	521
1562	Grass	Shrub	0	0	****	522
1563	Grass	Mosaic	0	0	****	522
1564	Shrub	Mosaic	3.70652987120912e-106	3.7e-106	****	522
1565	Grass	Shrub	0	0	****	523
1566	Grass	Mosaic	0	0	****	523
1567	Shrub	Mosaic	2.55796903483634e-113	2.6e-113	****	523
1568	Grass	Shrub	0	0	****	524
1569	Grass	Mosaic	0	0	****	524
1570	Shrub	Mosaic	1.11181131645574e-120	1.1e-120	****	524
1571	Grass	Shrub	0	0	****	525
1572	Grass	Mosaic	0	0	****	525
1573	Shrub	Mosaic	2.19334206797705e-107	2.2e-107	****	525
1574	Grass	Shrub	0	0	****	526
1575	Grass	Mosaic	0	0	****	526
1576	Shrub	Mosaic	6.53193732812338e-102	6.5e-102	****	526
1577	Grass	Shrub	0	0	****	527
1578	Grass	Mosaic	0	0	****	527
1579	Shrub	Mosaic	3.89885707446244e-106	3.9e-106	****	527
1580	Grass	Shrub	0	0	****	528
1581	Grass	Mosaic	0	0	****	528
1582	Shrub	Mosaic	1.18938533143652e-112	1.2e-112	****	528
1583	Grass	Shrub	0	0	****	529
1584	Grass	Mosaic	0	0	****	529
1585	Shrub	Mosaic	4.57532375084112e-115	4.6e-115	****	529
1586	Grass	Shrub	0	0	****	530
1587	Grass	Mosaic	0	0	****	530
1588	Shrub	Mosaic	5.17238530792445e-108	5.2e-108	****	530
1589	Grass	Shrub	0	0	****	531
1590	Grass	Mosaic	0	0	****	531
1591	Shrub	Mosaic	5.95593099645609e-112	6e-112	****	531
1592	Grass	Shrub	0	0	****	532
1593	Grass	Mosaic	0	0	****	532
1594	Shrub	Mosaic	2.87600564670672e-101	2.9e-101	****	532
1595	Grass	Shrub	0	0	****	533
1596	Grass	Mosaic	0	0	****	533
1597	Shrub	Mosaic	2.88584273711087e-111	2.9e-111	****	533
1598	Grass	Shrub	0	0	****	534
1599	Grass	Mosaic	0	0	****	534
1600	Shrub	Mosaic	4.60279931314562e-117	4.6e-117	****	534
1601	Grass	Shrub	0	0	****	535
1602	Grass	Mosaic	0	0	****	535
1603	Shrub	Mosaic	5.97204740324199e-104	6e-104	****	535
1604	Grass	Shrub	0	0	****	536
1605	Grass	Mosaic	0	0	****	536
1606	Shrub	Mosaic	8.95118989230861e-105	9e-105	****	536
1607	Grass	Shrub	0	0	****	537
1608	Grass	Mosaic	0	0	****	537
1609	Shrub	Mosaic	7.83264239907234e-112	7.8e-112	****	537
1610	Grass	Shrub	0	0	****	538
1611	Grass	Mosaic	0	0	****	538
1612	Shrub	Mosaic	3.30485474494855e-111	3.3e-111	****	538
1613	Grass	Shrub	0	0	****	539
1614	Grass	Mosaic	0	0	****	539
1615	Shrub	Mosaic	1.25920067055937e-111	1.3e-111	****	539
1616	Grass	Shrub	0	0	****	540
1617	Grass	Mosaic	0	0	****	540
1618	Shrub	Mosaic	2.95201951156228e-113	3e-113	****	540
1619	Grass	Shrub	0	0	****	541
1620	Grass	Mosaic	0	0	****	541
1621	Shrub	Mosaic	8.38509069770156e-110	8.4e-110	****	541
1622	Grass	Shrub	0	0	****	542
1623	Grass	Mosaic	0	0	****	542
1624	Shrub	Mosaic	6.36600711772887e-105	6.4e-105	****	542
1625	Grass	Shrub	0	0	****	543
1626	Grass	Mosaic	0	0	****	543
1627	Shrub	Mosaic	3.13446073988896e-113	3.1e-113	****	543
1628	Grass	Shrub	0	0	****	544
1629	Grass	Mosaic	0	0	****	544
1630	Shrub	Mosaic	1.14063572656513e-111	1.1e-111	****	544
1631	Grass	Shrub	0	0	****	545
1632	Grass	Mosaic	0	0	****	545
1633	Shrub	Mosaic	6.634973098484e-114	6.6e-114	****	545
1634	Grass	Shrub	0	0	****	546
1635	Grass	Mosaic	0	0	****	546
1636	Shrub	Mosaic	1.02724885134507e-115	1e-115	****	546
1637	Grass	Shrub	0	0	****	547
1638	Grass	Mosaic	0	0	****	547
1639	Shrub	Mosaic	1.11819031445582e-111	1.1e-111	****	547
1640	Grass	Shrub	0	0	****	548
1641	Grass	Mosaic	0	0	****	548
1642	Shrub	Mosaic	4.52666239514005e-106	4.5e-106	****	548
1643	Grass	Shrub	0	0	****	549
1644	Grass	Mosaic	0	0	****	549
1645	Shrub	Mosaic	1.23572585048313e-106	1.2e-106	****	549
1646	Grass	Shrub	0	0	****	550
1647	Grass	Mosaic	0	0	****	550
1648	Shrub	Mosaic	2.70950278826012e-113	2.7e-113	****	550
1649	Grass	Shrub	0	0	****	551
1650	Grass	Mosaic	0	0	****	551
1651	Shrub	Mosaic	4.67364362855077e-108	4.7e-108	****	551
1652	Grass	Shrub	0	0	****	552
1653	Grass	Mosaic	0	0	****	552
1654	Shrub	Mosaic	1.51597102452036e-115	1.5e-115	****	552
1655	Grass	Shrub	0	0	****	553
1656	Grass	Mosaic	0	0	****	553
1657	Shrub	Mosaic	1.7444867830476e-107	1.7e-107	****	553
1658	Grass	Shrub	0	0	****	554
1659	Grass	Mosaic	0	0	****	554
1660	Shrub	Mosaic	1.30671979325726e-102	1.3e-102	****	554
1661	Grass	Shrub	0	0	****	555
1662	Grass	Mosaic	0	0	****	555
1663	Shrub	Mosaic	4.92611343266916e-102	4.9e-102	****	555
1664	Grass	Shrub	0	0	****	556
1665	Grass	Mosaic	0	0	****	556
1666	Shrub	Mosaic	7.5948771944454e-106	7.6e-106	****	556
1667	Grass	Shrub	0	0	****	557
1668	Grass	Mosaic	0	0	****	557
1669	Shrub	Mosaic	1.97533959868269e-111	2e-111	****	557
1670	Grass	Shrub	0	0	****	558
1671	Grass	Mosaic	0	0	****	558
1672	Shrub	Mosaic	1.20305152443187e-102	1.2e-102	****	558
1673	Grass	Shrub	0	0	****	559
1674	Grass	Mosaic	0	0	****	559
1675	Shrub	Mosaic	1.30866946145344e-108	1.3e-108	****	559
1676	Grass	Shrub	0	0	****	560
1677	Grass	Mosaic	0	0	****	560
1678	Shrub	Mosaic	1.65441297070328e-116	1.7e-116	****	560
1679	Grass	Shrub	0	0	****	561
1680	Grass	Mosaic	0	0	****	561
1681	Shrub	Mosaic	1.1919438432574e-103	1.2e-103	****	561
1682	Grass	Shrub	0	0	****	562
1683	Grass	Mosaic	0	0	****	562
1684	Shrub	Mosaic	1.29683758446757e-105	1.3e-105	****	562
1685	Grass	Shrub	0	0	****	563
1686	Grass	Mosaic	0	0	****	563
1687	Shrub	Mosaic	5.4559607141085e-116	5.5e-116	****	563
1688	Grass	Shrub	0	0	****	564
1689	Grass	Mosaic	0	0	****	564
1690	Shrub	Mosaic	4.35382683567339e-113	4.4e-113	****	564
1691	Grass	Shrub	0	0	****	565
1692	Grass	Mosaic	0	0	****	565
1693	Shrub	Mosaic	2.37870309615002e-112	2.4e-112	****	565
1694	Grass	Shrub	0	0	****	566
1695	Grass	Mosaic	0	0	****	566
1696	Shrub	Mosaic	7.89458361664026e-118	7.9e-118	****	566
1697	Grass	Shrub	0	0	****	567
1698	Grass	Mosaic	0	0	****	567
1699	Shrub	Mosaic	1.40285074890051e-116	1.4e-116	****	567
1700	Grass	Shrub	0	0	****	568
1701	Grass	Mosaic	0	0	****	568
1702	Shrub	Mosaic	4.08727782454776e-112	4.1e-112	****	568
1703	Grass	Shrub	0	0	****	569
1704	Grass	Mosaic	0	0	****	569
1705	Shrub	Mosaic	1.07137290393799e-101	1.1e-101	****	569
1706	Grass	Shrub	0	0	****	570
1707	Grass	Mosaic	0	0	****	570
1708	Shrub	Mosaic	7.70042519600963e-108	7.7e-108	****	570
1709	Grass	Shrub	0	0	****	571
1710	Grass	Mosaic	0	0	****	571
1711	Shrub	Mosaic	1.52487509565068e-110	1.5e-110	****	571
1712	Grass	Shrub	0	0	****	572
1713	Grass	Mosaic	0	0	****	572
1714	Shrub	Mosaic	4.60079670365297e-107	4.6e-107	****	572
1715	Grass	Shrub	0	0	****	573
1716	Grass	Mosaic	0	0	****	573
1717	Shrub	Mosaic	1.99274433549689e-104	2e-104	****	573
1718	Grass	Shrub	0	0	****	574
1719	Grass	Mosaic	0	0	****	574
1720	Shrub	Mosaic	2.77315667528216e-110	2.8e-110	****	574
1721	Grass	Shrub	0	0	****	575
1722	Grass	Mosaic	0	0	****	575
1723	Shrub	Mosaic	2.76960440344825e-109	2.8e-109	****	575
1724	Grass	Shrub	0	0	****	576
1725	Grass	Mosaic	0	0	****	576
1726	Shrub	Mosaic	3.47343866880636e-108	3.5e-108	****	576
1727	Grass	Shrub	0	0	****	577
1728	Grass	Mosaic	0	0	****	577
1729	Shrub	Mosaic	6.56247071246107e-106	6.6e-106	****	577
1730	Grass	Shrub	0	0	****	578
1731	Grass	Mosaic	0	0	****	578
1732	Shrub	Mosaic	8.14416974478668e-109	8.1e-109	****	578
1733	Grass	Shrub	0	0	****	579
1734	Grass	Mosaic	0	0	****	579
1735	Shrub	Mosaic	4.97371040030877e-117	5e-117	****	579
1736	Grass	Shrub	0	0	****	580
1737	Grass	Mosaic	0	0	****	580
1738	Shrub	Mosaic	1.3071804667428e-114	1.3e-114	****	580
1739	Grass	Shrub	0	0	****	581
1740	Grass	Mosaic	0	0	****	581
1741	Shrub	Mosaic	4.29234632580617e-109	4.3e-109	****	581
1742	Grass	Shrub	0	0	****	582
1743	Grass	Mosaic	0	0	****	582
1744	Shrub	Mosaic	4.77928227859695e-111	4.8e-111	****	582
1745	Grass	Shrub	0	0	****	583
1746	Grass	Mosaic	0	0	****	583
1747	Shrub	Mosaic	6.20818989553835e-115	6.2e-115	****	583
1748	Grass	Shrub	0	0	****	584
1749	Grass	Mosaic	0	0	****	584
1750	Shrub	Mosaic	2.89748018493003e-106	2.9e-106	****	584
1751	Grass	Shrub	0	0	****	585
1752	Grass	Mosaic	0	0	****	585
1753	Shrub	Mosaic	9.19618091317546e-110	9.2e-110	****	585
1754	Grass	Shrub	0	0	****	586
1755	Grass	Mosaic	0	0	****	586
1756	Shrub	Mosaic	1.71834788375678e-120	1.7e-120	****	586
1757	Grass	Shrub	0	0	****	587
1758	Grass	Mosaic	0	0	****	587
1759	Shrub	Mosaic	6.74221845350176e-113	6.7e-113	****	587
1760	Grass	Shrub	0	0	****	588
1761	Grass	Mosaic	0	0	****	588
1762	Shrub	Mosaic	7.60374246658786e-108	7.6e-108	****	588
1763	Grass	Shrub	0	0	****	589
1764	Grass	Mosaic	0	0	****	589
1765	Shrub	Mosaic	2.99938592370844e-109	3e-109	****	589
1766	Grass	Shrub	0	0	****	590
1767	Grass	Mosaic	0	0	****	590
1768	Shrub	Mosaic	9.9060083761013e-96	9.9e-96	****	590
1769	Grass	Shrub	0	0	****	591
1770	Grass	Mosaic	0	0	****	591
1771	Shrub	Mosaic	4.47795835698089e-108	4.5e-108	****	591
1772	Grass	Shrub	0	0	****	592
1773	Grass	Mosaic	0	0	****	592
1774	Shrub	Mosaic	6.91716570412135e-110	6.9e-110	****	592
1775	Grass	Shrub	0	0	****	593
1776	Grass	Mosaic	0	0	****	593
1777	Shrub	Mosaic	2.41785673143596e-111	2.4e-111	****	593
1778	Grass	Shrub	0	0	****	594
1779	Grass	Mosaic	0	0	****	594
1780	Shrub	Mosaic	1.24082489416632e-110	1.2e-110	****	594
1781	Grass	Shrub	0	0	****	595
1782	Grass	Mosaic	0	0	****	595
1783	Shrub	Mosaic	5.10044858437719e-109	5.1e-109	****	595
1784	Grass	Shrub	0	0	****	596
1785	Grass	Mosaic	0	0	****	596
1786	Shrub	Mosaic	5.82676308743783e-106	5.8e-106	****	596
1787	Grass	Shrub	0	0	****	597
1788	Grass	Mosaic	0	0	****	597
1789	Shrub	Mosaic	8.81471953413343e-113	8.8e-113	****	597
1790	Grass	Shrub	0	0	****	598
1791	Grass	Mosaic	0	0	****	598
1792	Shrub	Mosaic	3.286366309375e-113	3.3e-113	****	598
1793	Grass	Shrub	0	0	****	599
1794	Grass	Mosaic	0	0	****	599
1795	Shrub	Mosaic	2.12729295012728e-111	2.1e-111	****	599
1796	Grass	Shrub	0	0	****	600
1797	Grass	Mosaic	0	0	****	600
1798	Shrub	Mosaic	1.72264013712479e-111	1.7e-111	****	600
1799	Grass	Shrub	0	0	****	601
1800	Grass	Mosaic	0	0	****	601
1801	Shrub	Mosaic	1.59604293736621e-109	1.6e-109	****	601
1802	Grass	Shrub	0	0	****	602
1803	Grass	Mosaic	0	0	****	602
1804	Shrub	Mosaic	3.1305777977305e-116	3.1e-116	****	602
1805	Grass	Shrub	0	0	****	603
1806	Grass	Mosaic	0	0	****	603
1807	Shrub	Mosaic	1.06306298497822e-116	1.1e-116	****	603
1808	Grass	Shrub	0	0	****	604
1809	Grass	Mosaic	0	0	****	604
1810	Shrub	Mosaic	3.2372843975576e-105	3.2e-105	****	604
1811	Grass	Shrub	0	0	****	605
1812	Grass	Mosaic	0	0	****	605
1813	Shrub	Mosaic	1.19178793619228e-113	1.2e-113	****	605
1814	Grass	Shrub	0	0	****	606
1815	Grass	Mosaic	0	0	****	606
1816	Shrub	Mosaic	1.40661955743425e-113	1.4e-113	****	606
1817	Grass	Shrub	0	0	****	607
1818	Grass	Mosaic	0	0	****	607
1819	Shrub	Mosaic	1.41986339349409e-112	1.4e-112	****	607
1820	Grass	Shrub	0	0	****	608
1821	Grass	Mosaic	0	0	****	608
1822	Shrub	Mosaic	1.1299939905944e-108	1.1e-108	****	608
1823	Grass	Shrub	0	0	****	609
1824	Grass	Mosaic	0	0	****	609
1825	Shrub	Mosaic	2.90325286391772e-107	2.9e-107	****	609
1826	Grass	Shrub	0	0	****	610
1827	Grass	Mosaic	0	0	****	610
1828	Shrub	Mosaic	1.59281972536693e-112	1.6e-112	****	610
1829	Grass	Shrub	0	0	****	611
1830	Grass	Mosaic	0	0	****	611
1831	Shrub	Mosaic	1.12122825825252e-106	1.1e-106	****	611
1832	Grass	Shrub	0	0	****	612
1833	Grass	Mosaic	0	0	****	612
1834	Shrub	Mosaic	6.92778298391059e-118	6.9e-118	****	612
1835	Grass	Shrub	0	0	****	613
1836	Grass	Mosaic	0	0	****	613
1837	Shrub	Mosaic	3.96745926884377e-111	4e-111	****	613
1838	Grass	Shrub	0	0	****	614
1839	Grass	Mosaic	0	0	****	614
1840	Shrub	Mosaic	2.73161499599229e-104	2.7e-104	****	614
1841	Grass	Shrub	0	0	****	615
1842	Grass	Mosaic	0	0	****	615
1843	Shrub	Mosaic	7.86134414361474e-115	7.9e-115	****	615
1844	Grass	Shrub	0	0	****	616
1845	Grass	Mosaic	0	0	****	616
1846	Shrub	Mosaic	1.42052722700716e-115	1.4e-115	****	616
1847	Grass	Shrub	0	0	****	617
1848	Grass	Mosaic	0	0	****	617
1849	Shrub	Mosaic	5.21710131337351e-112	5.2e-112	****	617
1850	Grass	Shrub	0	0	****	618
1851	Grass	Mosaic	0	0	****	618
1852	Shrub	Mosaic	1.68928444448104e-108	1.7e-108	****	618
1853	Grass	Shrub	0	0	****	619
1854	Grass	Mosaic	0	0	****	619
1855	Shrub	Mosaic	3.60116174680705e-115	3.6e-115	****	619
1856	Grass	Shrub	0	0	****	620
1857	Grass	Mosaic	0	0	****	620
1858	Shrub	Mosaic	1.06281986077642e-110	1.1e-110	****	620
1859	Grass	Shrub	0	0	****	621
1860	Grass	Mosaic	0	0	****	621
1861	Shrub	Mosaic	4.57548395742064e-112	4.6e-112	****	621
1862	Grass	Shrub	0	0	****	622
1863	Grass	Mosaic	0	0	****	622
1864	Shrub	Mosaic	2.1506607590223e-112	2.2e-112	****	622
1865	Grass	Shrub	0	0	****	623
1866	Grass	Mosaic	0	0	****	623
1867	Shrub	Mosaic	1.4819548874011e-119	1.5e-119	****	623
1868	Grass	Shrub	0	0	****	624
1869	Grass	Mosaic	0	0	****	624
1870	Shrub	Mosaic	2.94057058173699e-118	2.9e-118	****	624
1871	Grass	Shrub	0	0	****	625
1872	Grass	Mosaic	0	0	****	625
1873	Shrub	Mosaic	2.88141821200537e-108	2.9e-108	****	625
1874	Grass	Shrub	0	0	****	626
1875	Grass	Mosaic	0	0	****	626
1876	Shrub	Mosaic	1.11810243774378e-111	1.1e-111	****	626
1877	Grass	Shrub	0	0	****	627
1878	Grass	Mosaic	0	0	****	627
1879	Shrub	Mosaic	1.02343863911108e-117	1e-117	****	627
1880	Grass	Shrub	0	0	****	628
1881	Grass	Mosaic	0	0	****	628
1882	Shrub	Mosaic	4.60229034508412e-114	4.6e-114	****	628
1883	Grass	Shrub	0	0	****	629
1884	Grass	Mosaic	0	0	****	629
1885	Shrub	Mosaic	1.66174481953517e-108	1.7e-108	****	629
1886	Grass	Shrub	0	0	****	630
1887	Grass	Mosaic	0	0	****	630
1888	Shrub	Mosaic	8.24002503853977e-106	8.2e-106	****	630
1889	Grass	Shrub	0	0	****	631
1890	Grass	Mosaic	0	0	****	631
1891	Shrub	Mosaic	2.41021384225879e-108	2.4e-108	****	631
1892	Grass	Shrub	0	0	****	632
1893	Grass	Mosaic	0	0	****	632
1894	Shrub	Mosaic	2.24110571994818e-110	2.2e-110	****	632
1895	Grass	Shrub	0	0	****	633
1896	Grass	Mosaic	0	0	****	633
1897	Shrub	Mosaic	1.12098949045413e-102	1.1e-102	****	633
1898	Grass	Shrub	0	0	****	634
1899	Grass	Mosaic	0	0	****	634
1900	Shrub	Mosaic	3.01570709463988e-116	3e-116	****	634
1901	Grass	Shrub	0	0	****	635
1902	Grass	Mosaic	0	0	****	635
1903	Shrub	Mosaic	1.76728467576401e-110	1.8e-110	****	635
1904	Grass	Shrub	0	0	****	636
1905	Grass	Mosaic	0	0	****	636
1906	Shrub	Mosaic	2.88469673961166e-114	2.9e-114	****	636
1907	Grass	Shrub	0	0	****	637
1908	Grass	Mosaic	0	0	****	637
1909	Shrub	Mosaic	6.32187314034614e-114	6.3e-114	****	637
1910	Grass	Shrub	0	0	****	638
1911	Grass	Mosaic	0	0	****	638
1912	Shrub	Mosaic	3.11868550292896e-118	3.1e-118	****	638
1913	Grass	Shrub	0	0	****	639
1914	Grass	Mosaic	0	0	****	639
1915	Shrub	Mosaic	1.22850132879792e-106	1.2e-106	****	639
1916	Grass	Shrub	0	0	****	640
1917	Grass	Mosaic	0	0	****	640
1918	Shrub	Mosaic	1.11551109640449e-109	1.1e-109	****	640
1919	Grass	Shrub	0	0	****	641
1920	Grass	Mosaic	0	0	****	641
1921	Shrub	Mosaic	1.97520580139935e-116	2e-116	****	641
1922	Grass	Shrub	0	0	****	642
1923	Grass	Mosaic	0	0	****	642
1924	Shrub	Mosaic	6.21494202097717e-113	6.2e-113	****	642
1925	Grass	Shrub	0	0	****	643
1926	Grass	Mosaic	0	0	****	643
1927	Shrub	Mosaic	1.76399893922075e-110	1.8e-110	****	643
1928	Grass	Shrub	0	0	****	644
1929	Grass	Mosaic	0	0	****	644
1930	Shrub	Mosaic	5.03048272003827e-106	5e-106	****	644
1931	Grass	Shrub	0	0	****	645
1932	Grass	Mosaic	0	0	****	645
1933	Shrub	Mosaic	1.29046287929115e-112	1.3e-112	****	645
1934	Grass	Shrub	0	0	****	646
1935	Grass	Mosaic	0	0	****	646
1936	Shrub	Mosaic	7.7834377786174e-119	7.8e-119	****	646
1937	Grass	Shrub	0	0	****	647
1938	Grass	Mosaic	0	0	****	647
1939	Shrub	Mosaic	5.28397849390037e-113	5.3e-113	****	647
1940	Grass	Shrub	0	0	****	648
1941	Grass	Mosaic	0	0	****	648
1942	Shrub	Mosaic	7.04220342815028e-116	7e-116	****	648
1943	Grass	Shrub	0	0	****	649
1944	Grass	Mosaic	0	0	****	649
1945	Shrub	Mosaic	1.26744037605647e-112	1.3e-112	****	649
1946	Grass	Shrub	0	0	****	650
1947	Grass	Mosaic	0	0	****	650
1948	Shrub	Mosaic	1.57887207404484e-108	1.6e-108	****	650
1949	Grass	Shrub	0	0	****	651
1950	Grass	Mosaic	0	0	****	651
1951	Shrub	Mosaic	8.0535806630415e-104	8.1e-104	****	651
1952	Grass	Shrub	0	0	****	652
1953	Grass	Mosaic	0	0	****	652
1954	Shrub	Mosaic	4.37505478898504e-111	4.4e-111	****	652
1955	Grass	Shrub	0	0	****	653
1956	Grass	Mosaic	0	0	****	653
1957	Shrub	Mosaic	1.52985914471599e-117	1.5e-117	****	653
1958	Grass	Shrub	0	0	****	654
1959	Grass	Mosaic	0	0	****	654
1960	Shrub	Mosaic	4.99118477789549e-113	5e-113	****	654
1961	Grass	Shrub	0	0	****	655
1962	Grass	Mosaic	0	0	****	655
1963	Shrub	Mosaic	2.40758373323009e-115	2.4e-115	****	655
1964	Grass	Shrub	0	0	****	656
1965	Grass	Mosaic	0	0	****	656
1966	Shrub	Mosaic	2.29041255296303e-114	2.3e-114	****	656
1967	Grass	Shrub	0	0	****	657
1968	Grass	Mosaic	0	0	****	657
1969	Shrub	Mosaic	4.94405295278929e-113	4.9e-113	****	657
1970	Grass	Shrub	0	0	****	658
1971	Grass	Mosaic	0	0	****	658
1972	Shrub	Mosaic	1.01297635585115e-110	1e-110	****	658
1973	Grass	Shrub	0	0	****	659
1974	Grass	Mosaic	0	0	****	659
1975	Shrub	Mosaic	1.5170182103798e-118	1.5e-118	****	659
1976	Grass	Shrub	0	0	****	660
1977	Grass	Mosaic	0	0	****	660
1978	Shrub	Mosaic	7.83178997650502e-106	7.8e-106	****	660
1979	Grass	Shrub	0	0	****	661
1980	Grass	Mosaic	0	0	****	661
1981	Shrub	Mosaic	2.71813095631368e-116	2.7e-116	****	661
1982	Grass	Shrub	0	0	****	662
1983	Grass	Mosaic	0	0	****	662
1984	Shrub	Mosaic	4.40514163918914e-115	4.4e-115	****	662
1985	Grass	Shrub	0	0	****	663
1986	Grass	Mosaic	0	0	****	663
1987	Shrub	Mosaic	7.62205295289453e-114	7.6e-114	****	663
1988	Grass	Shrub	0	0	****	664
1989	Grass	Mosaic	0	0	****	664
1990	Shrub	Mosaic	4.38601277810059e-115	4.4e-115	****	664
1991	Grass	Shrub	0	0	****	665
1992	Grass	Mosaic	0	0	****	665
1993	Shrub	Mosaic	9.21122871155547e-115	9.2e-115	****	665
1994	Grass	Shrub	0	0	****	666
1995	Grass	Mosaic	0	0	****	666
1996	Shrub	Mosaic	5.24023379461046e-115	5.2e-115	****	666
1997	Grass	Shrub	0	0	****	667
1998	Grass	Mosaic	0	0	****	667
[truncated: 62,584 more rows]
