# Supplementary material for: Shrub expansion raises both aboveground and underground multifunctionality on a subtropical plateau grassland: coupling multitrophic community assembly to multifunctionality and functional trade-off
Source: Front Microbiol. 2024 Jan 11;14:1339125. doi: 10.3389/fmicb.2023.1339125 (PMC10808678; doi:10.3389/fmicb.2023.1339125)
Supplement: Supplementary file 1 [file Data_Sheet_1.zip › Table.S33.xlsx]

## Sheet: Sheet1
	Table.1 species richness of soil archaea, bacterial, fungal, nematode, and protist community under shrub expansion stages (mean ± SD, bold numbers indicate significant difference among stages).
	Subcommunity	Grass	Mosaic	Shrub	p value
	Entire archaea	54.0±5.5	48.8±6.3	55.8±2.9	0.12
	Locally abundant archaea	36.8±3.5	33.8±6	41.6±1.5	0.033
	Locally rare archaea	17.2±2.4	15.0±3.5	14.2±1.8	0.23
	Regionally abundant archaea	36.6±1.3	35.0±1.6	38.2±0.8	0.0071
	Regionally rare archaea	17.4±4.6	13.8±5.4	17.6±3.2	0.35
	Entire bacteria	3720.4±114.4	3754±232.4	3556.8±150.5	0.2
	Locally abundant bacteria	88.6±4	86.8±3.3	87.2±7.2	0.85
	Locally rare bacteria	3631.8±112.0	3667.2±233.2	3469.6±151.0	0.2
	Regionally abundant bacteria	89±0	89±0	89±0	0.4
	Regionally rare bacteria	3631.4±114.4	3665±232.4	3467.8±150.5	0.2
	Entire_fungi	1104.2±148.7	1078.6±52.5	1014.4±81.8	0.39
	Locally abundant fungi	133.2±17.7	104.0±5.0	101.6±18.9	0.011
	Locally rare fungi	971.0±133.0	974.6±49.1	912.8±64.5	0.5
	Regionally abundant fungi	152.0±1.6	153.8±1.9	155.0±1.4	0.042
	Regionally rare fungi	952.2±147.3	924.8±51.0	859.4±82.2	0.36
	Entire_nematode	59.8±4.8	55.0±4.6	44.0±6.0	0.0013
	Locally abundant nematode	49.4±5.2	46.2±5.8	32.6±5.5	0.001
	Locally rare nematode	10.4±3.0	8.8±2.5	11.4±3.6	0.43
	Regionally abundant nematode	50.6±2.2	48.4±3.2	40.6±6	0.0058
	Regionally rare nematode	9.2±3.1	6.6±2.3	3.4±1.7	0.0092
	Entire_protist	640.2±24.2	636.8±48.7	560.4±49.8	0.019
	Locally abundant protist	180.0±21.5	185.0±26.7	162.8±43.5	0.2
	Locally rare protist	460.2±32.6	451.8±53.2	397.6±43.8	0.1
	Regionally abundant protist	157.8±2.2	156.4±3.1	153.0±4.9	0.011
	Regionally rare protist	482.4±23	480.4±47.6	407.4±49.5	0.032
