# Supplementary material for: Shrub expansion raises both aboveground and underground multifunctionality on a subtropical plateau grassland: coupling multitrophic community assembly to multifunctionality and functional trade-off
Source: Front Microbiol. 2024 Jan 11;14:1339125. doi: 10.3389/fmicb.2023.1339125 (PMC10808678; doi:10.3389/fmicb.2023.1339125)
Supplement: Supplementary file 1 [file Data_Sheet_1.zip › Table.S5.txt]

Kruskal-Wallis rank sum test of averaging-based multifunctionality (for aboveground functions) at each number among shrub encroachment stages
item	p	p.adj	p.format	p.signif	method	number
averaging-based multifunctionality	0	0	<2e-16	****	Kruskal-Wallis	2
averaging-based multifunctionality	0	0	<2e-16	****	Kruskal-Wallis	3
averaging-based multifunctionality	0	0	<2e-16	****	Kruskal-Wallis	4
averaging-based multifunctionality	0	0	<2e-16	****	Kruskal-Wallis	5
averaging-based multifunctionality	0	0	<2e-16	****	Kruskal-Wallis	6
averaging-based multifunctionality	0	0	<2e-16	****	Kruskal-Wallis	7
