# Supplementary material for: Shrub expansion raises both aboveground and underground multifunctionality on a subtropical plateau grassland: coupling multitrophic community assembly to multifunctionality and functional trade-off
Source: Front Microbiol. 2024 Jan 11;14:1339125. doi: 10.3389/fmicb.2023.1339125 (PMC10808678; doi:10.3389/fmicb.2023.1339125)
Supplement: Supplementary file 1 [file Data_Sheet_1.zip › Table.S6.txt]

Wilcoxon test of Entropy-based multifunctionality (for aboveground functions) at max number between shrub encroachment stages
item	group1	group2	p	p.adj	p.format	p.signif	method
Entropy-based multifunctionality_at_maxnumber	Grass	Mosaic	0.055555556	0.056	0.0556	ns	Wilcoxon
Entropy-based multifunctionality_at_maxnumber	Grass	Shrub	0.007936508	0.024	0.0079	**	Wilcoxon
Entropy-based multifunctionality_at_maxnumber	Mosaic	Shrub	0.007936508	0.024	0.0079	**	Wilcoxon
