# Supplementary material for: Shrub expansion raises both aboveground and underground multifunctionality on a subtropical plateau grassland: coupling multitrophic community assembly to multifunctionality and functional trade-off
Source: Front Microbiol. 2024 Jan 11;14:1339125. doi: 10.3389/fmicb.2023.1339125 (PMC10808678; doi:10.3389/fmicb.2023.1339125)
Supplement: Supplementary file 1 [file Data_Sheet_1.zip › Table.S9.txt]

Kruskal-Wallis rank sum test of threshold-based multifunctionality (for aboveground functions) at each threshold among shrub encroachment stages
item	p	p.adj	p.format	p.signif	method	thresholds
threshold-based multifunctionality	NA	NA	NA	NA	Kruskal-Wallis	0.01
threshold-based multifunctionality	NA	NA	NA	NA	Kruskal-Wallis	0.02
threshold-based multifunctionality	NA	NA	NA	NA	Kruskal-Wallis	0.03
threshold-based multifunctionality	NA	NA	NA	NA	Kruskal-Wallis	0.04
threshold-based multifunctionality	NA	NA	NA	NA	Kruskal-Wallis	0.05
threshold-based multifunctionality	0.367879441	0.37	0.37	ns	Kruskal-Wallis	0.06
threshold-based multifunctionality	0.367879441	0.37	0.37	ns	Kruskal-Wallis	0.07
threshold-based multifunctionality	0.583645478	0.58	0.58	ns	Kruskal-Wallis	0.08
threshold-based multifunctionality	0.583645478	0.58	0.58	ns	Kruskal-Wallis	0.09
threshold-based multifunctionality	0.044551426	0.045	0.045	*	Kruskal-Wallis	0.1
threshold-based multifunctionality	0.008651695	0.0087	0.0087	**	Kruskal-Wallis	0.11
threshold-based multifunctionality	0.008651695	0.0087	0.0087	**	Kruskal-Wallis	0.12
threshold-based multifunctionality	0.008651695	0.0087	0.0087	**	Kruskal-Wallis	0.13
threshold-based multifunctionality	0.008651695	0.0087	0.0087	**	Kruskal-Wallis	0.14
threshold-based multifunctionality	0.008651695	0.0087	0.0087	**	Kruskal-Wallis	0.15
threshold-based multifunctionality	0.044551426	0.045	0.045	*	Kruskal-Wallis	0.16
threshold-based multifunctionality	0.044551426	0.045	0.045	*	Kruskal-Wallis	0.17
threshold-based multifunctionality	0.044551426	0.045	0.045	*	Kruskal-Wallis	0.18
threshold-based multifunctionality	0.026252344	0.026	0.026	*	Kruskal-Wallis	0.19
threshold-based multifunctionality	0.026252344	0.026	0.026	*	Kruskal-Wallis	0.2
threshold-based multifunctionality	0.006152424	0.0062	0.0062	**	Kruskal-Wallis	0.21
threshold-based multifunctionality	0.006152424	0.0062	0.0062	**	Kruskal-Wallis	0.22
threshold-based multifunctionality	0.006152424	0.0062	0.0062	**	Kruskal-Wallis	0.23
threshold-based multifunctionality	0.006152424	0.0062	0.0062	**	Kruskal-Wallis	0.24
threshold-based multifunctionality	0.030197383	0.03	0.03	*	Kruskal-Wallis	0.25
threshold-based multifunctionality	0.286504797	0.29	0.29	ns	Kruskal-Wallis	0.26
threshold-based multifunctionality	0.286504797	0.29	0.29	ns	Kruskal-Wallis	0.27
threshold-based multifunctionality	0.286504797	0.29	0.29	ns	Kruskal-Wallis	0.28
threshold-based multifunctionality	0.286504797	0.29	0.29	ns	Kruskal-Wallis	0.29
threshold-based multifunctionality	0.286504797	0.29	0.29	ns	Kruskal-Wallis	0.3
threshold-based multifunctionality	0.154638265	0.15	0.15	ns	Kruskal-Wallis	0.31
threshold-based multifunctionality	0.154638265	0.15	0.15	ns	Kruskal-Wallis	0.32
threshold-based multifunctionality	0.069990084	0.07	0.07	ns	Kruskal-Wallis	0.33
threshold-based multifunctionality	0.178045831	0.18	0.18	ns	Kruskal-Wallis	0.34
threshold-based multifunctionality	0.214704069	0.21	0.21	ns	Kruskal-Wallis	0.35
threshold-based multifunctionality	0.17364486	0.17	0.17	ns	Kruskal-Wallis	0.36
threshold-based multifunctionality	0.047482714	0.047	0.047	*	Kruskal-Wallis	0.37
threshold-based multifunctionality	0.047482714	0.047	0.047	*	Kruskal-Wallis	0.38
threshold-based multifunctionality	0.013011648	0.013	0.013	*	Kruskal-Wallis	0.39
threshold-based multifunctionality	0.016218193	0.016	0.016	*	Kruskal-Wallis	0.4
threshold-based multifunctionality	0.013568559	0.014	0.014	*	Kruskal-Wallis	0.41
threshold-based multifunctionality	0.010807819	0.011	0.011	*	Kruskal-Wallis	0.42
threshold-based multifunctionality	0.012744357	0.013	0.013	*	Kruskal-Wallis	0.43
threshold-based multifunctionality	0.012744357	0.013	0.013	*	Kruskal-Wallis	0.44
threshold-based multifunctionality	0.007718489	0.0077	0.0077	**	Kruskal-Wallis	0.45
threshold-based multifunctionality	0.006309156	0.0063	0.0063	**	Kruskal-Wallis	0.46
threshold-based multifunctionality	0.006309156	0.0063	0.0063	**	Kruskal-Wallis	0.47
threshold-based multifunctionality	0.006285911	0.0063	0.0063	**	Kruskal-Wallis	0.48
threshold-based multifunctionality	0.006285911	0.0063	0.0063	**	Kruskal-Wallis	0.49
threshold-based multifunctionality	0.006285911	0.0063	0.0063	**	Kruskal-Wallis	0.5
threshold-based multifunctionality	0.009773319	0.0098	0.0098	**	Kruskal-Wallis	0.51
threshold-based multifunctionality	0.012588142	0.013	0.013	*	Kruskal-Wallis	0.52
threshold-based multifunctionality	0.012588142	0.013	0.013	*	Kruskal-Wallis	0.53
threshold-based multifunctionality	0.012588142	0.013	0.013	*	Kruskal-Wallis	0.54
threshold-based multifunctionality	0.004320239	0.0043	0.0043	**	Kruskal-Wallis	0.55
threshold-based multifunctionality	0.001776104	0.0018	0.0018	**	Kruskal-Wallis	0.56
threshold-based multifunctionality	0.002672776	0.0027	0.0027	**	Kruskal-Wallis	0.57
threshold-based multifunctionality	0.002672776	0.0027	0.0027	**	Kruskal-Wallis	0.58
threshold-based multifunctionality	0.002672776	0.0027	0.0027	**	Kruskal-Wallis	0.59
threshold-based multifunctionality	0.002672776	0.0027	0.0027	**	Kruskal-Wallis	0.6
threshold-based multifunctionality	0.002295228	0.0023	0.0023	**	Kruskal-Wallis	0.61
threshold-based multifunctionality	0.002295228	0.0023	0.0023	**	Kruskal-Wallis	0.62
threshold-based multifunctionality	0.002295228	0.0023	0.0023	**	Kruskal-Wallis	0.63
threshold-based multifunctionality	0.002295228	0.0023	0.0023	**	Kruskal-Wallis	0.64
threshold-based multifunctionality	0.002295228	0.0023	0.0023	**	Kruskal-Wallis	0.65
threshold-based multifunctionality	0.002295228	0.0023	0.0023	**	Kruskal-Wallis	0.66
threshold-based multifunctionality	0.003750528	0.0038	0.0038	**	Kruskal-Wallis	0.67
threshold-based multifunctionality	0.003750528	0.0038	0.0038	**	Kruskal-Wallis	0.68
threshold-based multifunctionality	0.003750528	0.0038	0.0038	**	Kruskal-Wallis	0.69
threshold-based multifunctionality	0.003750528	0.0038	0.0038	**	Kruskal-Wallis	0.7
threshold-based multifunctionality	0.004976491	0.005	0.005	**	Kruskal-Wallis	0.71
threshold-based multifunctionality	0.004434399	0.0044	0.0044	**	Kruskal-Wallis	0.72
threshold-based multifunctionality	0.002672776	0.0027	0.0027	**	Kruskal-Wallis	0.73
threshold-based multifunctionality	0.002672776	0.0027	0.0027	**	Kruskal-Wallis	0.74
threshold-based multifunctionality	0.002672776	0.0027	0.0027	**	Kruskal-Wallis	0.75
threshold-based multifunctionality	0.002187491	0.0022	0.0022	**	Kruskal-Wallis	0.76
threshold-based multifunctionality	0.002187491	0.0022	0.0022	**	Kruskal-Wallis	0.77
threshold-based multifunctionality	0.002187491	0.0022	0.0022	**	Kruskal-Wallis	0.78
threshold-based multifunctionality	0.002187491	0.0022	0.0022	**	Kruskal-Wallis	0.79
threshold-based multifunctionality	0.002187491	0.0022	0.0022	**	Kruskal-Wallis	0.8
threshold-based multifunctionality	0.002187491	0.0022	0.0022	**	Kruskal-Wallis	0.81
threshold-based multifunctionality	0.002187491	0.0022	0.0022	**	Kruskal-Wallis	0.82
threshold-based multifunctionality	0.002187491	0.0022	0.0022	**	Kruskal-Wallis	0.83
threshold-based multifunctionality	0.002187491	0.0022	0.0022	**	Kruskal-Wallis	0.84
threshold-based multifunctionality	0.002187491	0.0022	0.0022	**	Kruskal-Wallis	0.85
threshold-based multifunctionality	0.001605462	0.0016	0.0016	**	Kruskal-Wallis	0.86
threshold-based multifunctionality	0.001605462	0.0016	0.0016	**	Kruskal-Wallis	0.87
threshold-based multifunctionality	0.001823622	0.0018	0.0018	**	Kruskal-Wallis	0.88
threshold-based multifunctionality	0.001823622	0.0018	0.0018	**	Kruskal-Wallis	0.89
threshold-based multifunctionality	0.001823622	0.0018	0.0018	**	Kruskal-Wallis	0.9
threshold-based multifunctionality	0.001823622	0.0018	0.0018	**	Kruskal-Wallis	0.91
threshold-based multifunctionality	0.001823622	0.0018	0.0018	**	Kruskal-Wallis	0.92
threshold-based multifunctionality	0.001963794	0.002	0.002	**	Kruskal-Wallis	0.93
threshold-based multifunctionality	0.002086055	0.0021	0.0021	**	Kruskal-Wallis	0.94
threshold-based multifunctionality	0.001372204	0.0014	0.0014	**	Kruskal-Wallis	0.95
threshold-based multifunctionality	0.001372204	0.0014	0.0014	**	Kruskal-Wallis	0.96
threshold-based multifunctionality	0.001406566	0.0014	0.0014	**	Kruskal-Wallis	0.97
threshold-based multifunctionality	0.001321764	0.0013	0.0013	**	Kruskal-Wallis	0.98
threshold-based multifunctionality	0.001372204	0.0014	0.0014	**	Kruskal-Wallis	0.99
threshold-based multifunctionality	0.001372204	0.0014	0.0014	**	Kruskal-Wallis	1
